# Supplementary material for: Blood-based detection of MMP11 as a marker of prostate cancer progression regulated by the ALDH1A1-TGF-β1 signaling mechanism
Source: J Exp Clin Cancer Res. 2025 Mar 24;44:105. doi: 10.1186/s13046-025-03299-6 (PMC11931756; doi:10.1186/s13046-025-03299-6)
Supplement: Supplementary file 1 — Supplementary Material 1. [file 13046_2025_3299_MOESM1_ESM.zip]

Archive with 2 entries (2 files):
- Table S3.xlsx
- 300125 Supplementary information_ESM.pdf
