# Supplementary material for: Blood-based detection of MMP11 as a marker of prostate cancer progression regulated by the ALDH1A1-TGF-β1 signaling mechanism
Source: J Exp Clin Cancer Res. 2025 Mar 24;44:105. doi: 10.1186/s13046-025-03299-6 (PMC11931756; doi:10.1186/s13046-025-03299-6)
Supplement: Supplementary file 1 — Supplementary Material 1. [file 13046_2025_3299_MOESM1_ESM.zip › Table S3.xlsx]

## Sheet: Proteins
Table S3. Plasma proteins identified by LC-MS/MS label-free analysis
Accession	Description	Exp. q-value: Combined	Sum PEP Score	Coverage [%]	# Peptides	# PSMs	# Unique Peptides	# AAs	MW [kDa]	calc. pI	Score Sequest HT: Sequest HT	# Peptides (by Search Engine): Sequest HT	# Razor Peptides	Oli_P005	Oli_P008	Oli_P012	Oli_P013	Oli_P039	Oli_P042	Oli_P043	Oli_P045	Oli_P047	Oli_P051	Oli_P005	Oli_P008	Oli_P012	Oli_P013	Oli_P039	Oli_P042	Oli_P043	Oli_P045	Oli_P047	Oli_P051
P63104	14-3-3 protein zeta/delta OS=Homo sapiens OX=9606 GN=YWHAZ PE=1 SV=1	0	20.965	18	5	20	5	245	27.7	4.79	42.29	5	0	5.12328e+06	7.08672e+06	7.44351e+06	2.45189e+07	5.42975e+06	3.75517e+06	4.70658e+06	6.24476e+06	3.0829e+06	4.04878e+06	1	1	1	1	1	1	1	1	1	1
Q9Y2Q9	28S ribosomal protein S28, mitochondrial OS=Homo sapiens OX=9606 GN=MRPS28 PE=1 SV=1	0	4.89	9	1	120	1	187	20.8	9.1	7.29	1	0	1.02542e+08	8.59072e+07	1.0551e+08	4.73297e+07	8.41135e+07	8.99622e+07	8.97849e+07	7.53661e+07	7.40582e+07	7.65723e+07	1	1	1	1	1	1	1	1	1	1
P10809	60 kDa heat shock protein, mitochondrial OS=Homo sapiens OX=9606 GN=HSPD1 PE=1 SV=2	0	72.25	17	4	86	4	573	61	5.87	538.71	4	0	54514.6	6.94671e+06	10213.4	387969	90489.1	2.74884e+06	220906	4.33245e+06	2.00962e+06	17238.1	1	1	1	1	1	1	1	1	1	1
P32969	60S ribosomal protein L9 OS=Homo sapiens OX=9606 GN=RPL9P9 PE=1 SV=1	0	10.523	14	1	1	1	192	21.9	9.95	4.61	1	0		251679		12295.6		193776			136009		0	1	0	1	0	1	0	0	1	0
P68133	Actin, alpha skeletal muscle OS=Homo sapiens OX=9606 GN=ACTA1 PE=1 SV=1	0	63.895	25	8	184	1	377	42	5.39	500.97	8	0	78441.7	29572.7			294585	508776	682501	1.13269e+06	320708	2492307	1	1	0	0	1	1	1	1	1	1
P60709	Actin, cytoplasmic 1 OS=Homo sapiens OX=9606 GN=ACTB PE=1 SV=1	0	146.388	45	12	395	5	375	41.7	5.48	1441.28	12	9	8.03428e+06	1.15558e+08	8.93239e+07	4.45066e+08	5.3077e+07	2.411e+07	2.94107e+07	6.00346e+07	2.05569e+07	2.63472e+07	1	1	1	1	1	1	1	1	1	1
Q01518	Adenylyl cyclase-associated protein 1 OS=Homo sapiens OX=9606 GN=CAP1 PE=1 SV=5	0	5.17	2	1	2	1	475	51.9	8.06	6.45	1	0		35033		679278							0	1	0	1	0	0	0	0	0	0
Q9HDC9	Adipocyte plasma membrane-associated protein OS=Homo sapiens OX=9606 GN=APMAP PE=1 SV=2	0.005	3.875	2	1	3	1	416	46.5	6.16	7.13	1	0	915935	483254	473647	500211	516629	652426	620905	567680	776512	480732	1	1	1	1	1	1	1	1	1	1
Q15848	Adiponectin OS=Homo sapiens OX=9606 GN=ADIPOQ PE=1 SV=1	0	20.202	6	1	68	1	244	26.4	5.74	280.32	1	0	2.59341e+06	4.12206e+06	3.78884e+06	2.32629e+06	3.91132e+06	4.441e+06	3.53827e+06	4.92162e+06	5.45161e+06	4.36705e+06	1	1	1	1	1	1	1	1	1	1
P43652	Afamin OS=Homo sapiens OX=9606 GN=AFM PE=1 SV=1	0	91.821	25	16	703	16	599	69	5.9	1788.56	16	0	1.3982e+08	1.23708e+08	1.9477e+08	1.43555e+08	1.45653e+08	1.43358e+08	9.77889e+07	1.27128e+08	2.04536e+08	1.24473e+08	1	1	1	1	1	1	1	1	1	1
P02768	Albumin OS=Homo sapiens OX=9606 GN=ALB PE=1 SV=2	0	646.327	67	51	65138	51	609	69.3	6.28	176391	51	0	9.61473e+10	1.07146e+11	1.03466e+11	1.14361e+11	1.10534e+11	1.00954e+11	1.01939e+11	1.03762e+11	1.05392e+11	1.09924e+11	1	1	1	1	1	1	1	1	1	1
P02763	Alpha-1-acid glycoprotein 1 OS=Homo sapiens OX=9606 GN=ORM1 PE=1 SV=2	0	61.321	34	6	1155	4	201	23.5	5.11	2945.02	6	0	2.12847e+08	1.01999e+08	1.89862e+07	2.20843e+08	1.69582e+08	1.49742e+08	1.98941e+08	1.87951e+08	1.81548e+08	401171169	1	1	1	1	1	1	1	1	1	1
P19652	Alpha-1-acid glycoprotein 2 OS=Homo sapiens OX=9606 GN=ORM2 PE=1 SV=2	0	57.255	31	6	899	4	201	23.6	5.11	2245.21	6	2	4.2756e+08	2.70194e+08	3.33863e+08	4.35254e+08	3.5697e+08	3.36384e+08	4.03031e+08	4.91342e+08	4.61212e+08	5.95148e+08	1	1	1	1	1	1	1	1	1	1
P01011	Alpha-1-antichymotrypsin OS=Homo sapiens OX=9606 GN=SERPINA3 PE=1 SV=2	0	109.688	28	10	1114	10	423	47.6	5.52	3212.47	10	0	8.13305e+08	8.89852e+08	7.39819e+08	8.10937e+08	6.53207e+08	5.14511e+08	7.21557e+08	8.08785e+08	6.12608e+08	6.78911e+08	1	1	1	1	1	1	1	1	1	1
P01009	Alpha-1-antitrypsin OS=Homo sapiens OX=9606 GN=SERPINA1 PE=1 SV=3	0	206.548	42	17	4994	17	418	46.7	5.59	14169.7	17	0	4.12976e+09	4.42429e+09	2.79504e+09	4.74572e+09	4.50525e+09	4.78807e+09	4.19753e+09	5.16246e+09	5.27858e+09	5.96303e+09	1	1	1	1	1	1	1	1	1	1
P04217	Alpha-1B-glycoprotein OS=Homo sapiens OX=9606 GN=A1BG PE=1 SV=4	0	60.258	17	7	754	7	495	54.2	5.86	2127.27	7	0	4.19977e+08	4.786e+08	3.65279e+08	3.44575e+08	3.43067e+08	2.61917e+08	1.43531e+08	3.48635e+08	2.55638e+08	2.67356e+08	1	1	1	1	1	1	1	1	1	1
P08697	Alpha-2-antiplasmin OS=Homo sapiens OX=9606 GN=SERPINF2 PE=1 SV=3	0	27.524	13	7	542	7	491	54.5	6.29	877.88	7	0	2.1397e+08	2.06001e+08	2.2407e+08	2.14846e+08	1.66733e+08	1.45765e+08	1.63576e+08	2.13557e+08	1.37178e+08	1.31104e+08	1	1	1	1	1	1	1	1	1	1
P02765	Alpha-2-HS-glycoprotein OS=Homo sapiens OX=9606 GN=AHSG PE=1 SV=2	0	88.699	25	7	594	7	367	39.3	5.72	2042.22	7	0	3.10127e+08	3.63407e+08	2.99723e+08	4.77885e+08	2.50918e+08	2.95479e+08	3.41013e+08	2.30392e+08	2.83221e+08	5.61772e+08	1	1	1	1	1	1	1	1	1	1
P01023	Alpha-2-macroglobulin OS=Homo sapiens OX=9606 GN=A2M PE=1 SV=3	0	472.999	33	40	7229	34	1474	163.2	6.46	20889.7	40	7	3.51259e+09	4.27307e+09	4.3407e+09	4.19254e+09	3.19083e+09	4.19585e+09	5.9092e+09	4.06988e+09	6.09139e+09	3.96598e+09	1	1	1	1	1	1	1	1	1	1
P12814	Alpha-actinin-1 OS=Homo sapiens OX=9606 GN=ACTN1 PE=1 SV=2	0	35.624	8	7	19	7	892	103	5.41	57.65	7	0	82213.4	2.41522e+06	1.37167e+06	1.23651e+07	1.46444e+06	489009	729379	1.65827e+06	558684	721431	1	1	1	1	1	1	1	1	1	1
P06733	Alpha-enolase OS=Homo sapiens OX=9606 GN=ENO1 PE=1 SV=2	0	45.3	18	4	28	4	434	47.1	7.39	132.58	4	0	17010.1	1.78925e+06	34862.9	977432	46619.4	1.03585e+06	68785.4	1.01713e+06	705840	11763	1	1	1	1	1	1	1	1	1	1
P01019	Angiotensinogen OS=Homo sapiens OX=9606 GN=AGT PE=1 SV=3	0	19.369	7	3	326	3	485	53.1	6.32	899.14	3	0	6.06634e+07	5.77918e+07	4.13087e+07	2.14343e+07	4.34619e+07	4.43736e+07	4.33926e+07	2.99611e+07	3.9721e+07	3.86595e+07	1	1	1	1	1	1	1	1	1	1
P01008	Antithrombin-III OS=Homo sapiens OX=9606 GN=SERPINC1 PE=1 SV=1	0	109.927	35	16	1407	16	464	52.6	6.71	3066.3	16	0	7.81892e+08	7.90143e+08	7.77141e+08	8.50206e+08	7.45639e+08	6.0777e+08	7.20567e+08	7.1404e+08	5.61286e+08	7.07718e+08	1	1	1	1	1	1	1	1	1	1
O95782	AP-2 complex subunit alpha-1 OS=Homo sapiens OX=9606 GN=AP2A1 PE=1 SV=3	0.042	1.753	1	1	20	1	977	107.5	7.03	36.09	1	0	1.10141e+07	1.71641e+07	1.50104e+07	2.4184e+07	9.97179e+06	1.0683e+07	1.57058e+07	1.27151e+07	1.99767e+07	8.49157e+06	1	1	1	1	1	1	1	1	1	1
P02647	Apolipoprotein A-I OS=Homo sapiens OX=9606 GN=APOA1 PE=1 SV=1	0	135.612	65	17	5262	17	267	30.8	5.76	13700.8	17	0	8.40479e+09	7.30435e+09	8.17449e+09	9.18075e+09	7.52828e+09	8.27319e+09	7.30215e+09	7.94341e+09	8.67825e+09	7.12362e+09	1	1	1	1	1	1	1	1	1	1
P02652	Apolipoprotein A-II OS=Homo sapiens OX=9606 GN=APOA2 PE=1 SV=1	0	18.529	20	4	277	4	100	11.2	6.62	671.95	4	0	1.36663e+09	1.19075e+09	1.13837e+09	1.34815e+09	1.2479e+09	9.25139e+08	7.72625e+08	1.10049e+09	1.25074e+09	1.38146e+09	1	1	1	1	1	1	1	1	1	1
P06727	Apolipoprotein A-IV OS=Homo sapiens OX=9606 GN=APOA4 PE=1 SV=4	0	193.627	51	20	1818	20	396	45.3	5.38	4905.7	20	0	5.71829e+08	6.35175e+08	5.7691e+08	1.52013e+09	4.70038e+08	9.69729e+08	7.57553e+08	6.3224e+08	6.88978e+08	6.62553e+08	1	1	1	1	1	1	1	1	1	1
P04114	Apolipoprotein B-100 OS=Homo sapiens OX=9606 GN=APOB PE=1 SV=2	0	966.176	31	133	9520	133	4563	515.3	7.05	25663.1	133	0	2.60055e+09	3.63884e+09	2.81093e+09	2.3871e+09	1.93518e+09	3.32865e+09	1.96018e+09	3.43179e+09	2.1398e+09	2.79084e+09	1	1	1	1	1	1	1	1	1	1
P02654	Apolipoprotein C-I OS=Homo sapiens OX=9606 GN=APOC1 PE=1 SV=1	0	7.613	22	2	348	2	83	9.3	8.47	695.6	2	0	1.52875e+08	5.59176e+07	2.61571e+08	1.4549e+08	1.46449e+08	2.73774e+08	1.76068e+08	2.15675e+08	2.83957e+08	2.95481e+08	1	1	1	1	1	1	1	1	1	1
P02655	Apolipoprotein C-II OS=Homo sapiens OX=9606 GN=APOC2 PE=1 SV=1	0	13.352	29	3	293	3	101	11.3	4.72	683.41	3	0	1.03504e+08	5.57781e+07	1.28795e+08	1.10275e+08	5.69244e+07	9.33325e+07	4.91873e+07	8.74372e+07	1.04028e+08	8.95877e+07	1	1	1	1	1	1	1	1	1	1
P02656	Apolipoprotein C-III OS=Homo sapiens OX=9606 GN=APOC3 PE=1 SV=1	0	24.291	34	3	328	3	99	10.8	5.41	834.28	3	0	2.16224e+08	8.59838e+07	1.13444e+08	7.14951e+07	8.67719e+07	1.33981e+08	7.75849e+07	6.75564e+07	1.44612e+08	9.08489e+07	1	1	1	1	1	1	1	1	1	1
P55056	Apolipoprotein C-IV OS=Homo sapiens OX=9606 GN=APOC4 PE=1 SV=1	0	7.525	18	3	54	3	127	14.5	8.92	80.87	3	0	1.10205e+07	4.47998e+06	1.04585e+07	3.16297e+06	4.57286e+06	6.79173e+06	4.53196e+06	5.10352e+06	4.22537e+06	4.25832e+06	1	1	1	1	1	1	1	1	1	1
P05090	Apolipoprotein D OS=Homo sapiens OX=9606 GN=APOD PE=1 SV=1	0	33.212	34	6	499	6	189	21.3	5.15	1297.63	6	0	3.28577e+08	4.24461e+08	3.52665e+08	4.12819e+08	2.9987e+08	3.34055e+08	2.9487e+08	3.73397e+08	2.53341e+08	2.97561e+08	1	1	1	1	1	1	1	1	1	1
P02649	Apolipoprotein E OS=Homo sapiens OX=9606 GN=APOE PE=1 SV=1	0	105.506	52	15	873	15	317	36.1	5.73	2380.26	15	0	3.18323e+08	1.76367e+08	3.9911e+08	2.13436e+08	2.1073e+08	2.85188e+08	1.98896e+08	3.00356e+08	2.75999e+08	2.97471e+08	1	1	1	1	1	1	1	1	1	1
Q13790	Apolipoprotein F OS=Homo sapiens OX=9606 GN=APOF PE=1 SV=2	0	17.342	8	2	46	2	326	35.4	5.64	119.99	2	0	2.66433e+06	2.25266e+06	1.25531e+06	5.03728e+06	5.70889e+06	3.09214e+06	2.90918e+06	5.88117e+06	3.90559e+06	6.32434e+06	1	1	1	1	1	1	1	1	1	1
O14791	Apolipoprotein L1 OS=Homo sapiens OX=9606 GN=APOL1 PE=1 SV=5	0	23.45	13	5	128	5	398	43.9	5.81	354.09	5	0	2.73864e+07	2.50315e+07	2.83611e+07	1.31283e+07	2.53222e+07	2.23681e+07	1.64659e+07	2.18833e+07	2.05459e+07	2.60836e+07	1	1	1	1	1	1	1	1	1	1
O95445	Apolipoprotein M OS=Homo sapiens OX=9606 GN=APOM PE=1 SV=2	0	22.277	19	4	160	4	188	21.2	6.01	368.61	4	0	5.15986e+07	6.53928e+07	5.16517e+07	6.5851e+07	4.10074e+07	4.15433e+07	3.11958e+07	4.83648e+07	3.07381e+07	3.59033e+07	1	1	1	1	1	1	1	1	1	1
P08519	Apolipoprotein(a) OS=Homo sapiens OX=9606 GN=LPA PE=1 SV=2	0	29.33	12	6	37	6	2040	226.4	6.07	111.18	6	0	1.93206e+07	5.06414e+07	4.46134e+07	1.25857e+06	8.1131e+06	2.63071e+06	1.7228e+06	1.14029e+06	1.67027e+06	1.90516e+06	1	1	1	1	1	1	1	1	1	1
Q5TEU4	Arginine-hydroxylase NDUFAF5, mitochondrial OS=Homo sapiens OX=9606 GN=NDUFAF5 PE=1 SV=1	0.01	2.427	3	1	18	1	345	38.9	6.57	17.46	1	0	6.24115e+06	2.46899e+06	4.48399e+06	3.59618e+06	4.1346e+06	5.35653e+06	4.28573e+06	4.09703e+06	4.27688e+06	2.49737e+06	1	1	1	1	1	1	1	1	1	1
P25705	ATP synthase subunit alpha, mitochondrial OS=Homo sapiens OX=9606 GN=ATP5F1A PE=1 SV=1	0.008	2.63	2	1	1	1	553	59.7	9.13	2.09	1	0				495583							0	0	0	1	0	0	0	0	0	0
P06576	ATP synthase subunit beta, mitochondrial OS=Homo sapiens OX=9606 GN=ATP5F1B PE=1 SV=3	0.005	3.87	2	1	2	1	529	56.5	5.4	3.96	1	0				806759							0	0	0	1	0	0	0	0	0	0
O75882	Attractin OS=Homo sapiens OX=9606 GN=ATRN PE=1 SV=2	0	24.419	4	6	55	6	1429	158.4	7.31	120.76	6	0	1.39317e+07	2.76488e+07	2.27103e+07	1.76671e+07	1.7413e+07	1.84769e+07	1.46476e+07	1.77992e+07	1.80402e+07	1.16235e+07	1	1	1	1	1	1	1	1	1	1
P02730	Band 3 anion transport protein OS=Homo sapiens OX=9606 GN=SLC4A1 PE=1 SV=3	0	6.478	1	1	2	1	911	101.7	5.19	6.69	1	0							516543				0	0	0	0	0	0	1	0	0	0
P02749	Beta-2-glycoprotein 1 OS=Homo sapiens OX=9606 GN=APOH PE=1 SV=3	0	83.551	24	6	419	6	345	38.3	7.97	1629.35	6	0	1.93502e+08	1.6382e+08	1.32986e+08	2.41753e+08	7.65607e+07	1.622e+08	1.58063e+08	2.03238e+08	1.88503e+08	2.5873e+08	1	1	1	1	1	1	1	1	1	1
P61769	Beta-2-microglobulin OS=Homo sapiens OX=9606 GN=B2M PE=1 SV=1	0	8.668	8	1	23	1	119	13.7	6.52	65.51	1	0	1.63853e+06	1.85265e+06	1.41705e+06	3.55381e+06	1.37025e+06	2.46958e+06	2.58811e+06	2.06408e+06	3.19018e+06	2.7687e+06	1	1	1	1	1	1	1	1	1	1
Q96KN2	Beta-Ala-His dipeptidase OS=Homo sapiens OX=9606 GN=CNDP1 PE=1 SV=5	0	16.899	9	5	67	5	507	56.7	5.3	190.14	5	0	5.30734e+06	6.31328e+06	8.65249e+06	5.28133e+06	6.44217e+06	3.82325e+06	8.68678e+06	6.60939e+06	7.71299e+06	4.79184e+06	1	1	1	1	1	1	1	1	1	1
Q9HBI1	Beta-parvin OS=Homo sapiens OX=9606 GN=PARVB PE=1 SV=1	0.007	3.484	2	1	1	1	364	41.7	6.73	2.29	1	0		52062.7		476073							0	1	0	1	0	0	0	0	0	0
P43251	Biotinidase OS=Homo sapiens OX=9606 GN=BTD PE=1 SV=2	0	12.125	4	2	53	2	543	61.1	6.25	123.91	2	0	2.85241e+06	1.83114e+06	4.88647e+06	2.24429e+06	4.54954e+06	2.77288e+06	2.36134e+06	3.24493e+06	4.47199e+06	2.60127e+06	1	1	1	1	1	1	1	1	1	1
P04003	C4b-binding protein alpha chain OS=Homo sapiens OX=9606 GN=C4BPA PE=1 SV=2	0	191.074	38	19	1705	19	597	67	7.3	4894.34	19	0	5.75874e+08	4.25339e+08	4.13013e+08	4.42605e+08	3.39639e+08	3.91854e+08	3.57562e+08	4.38291e+08	3.93037e+08	3.68027e+08	1	1	1	1	1	1	1	1	1	1
P20851	C4b-binding protein beta chain OS=Homo sapiens OX=9606 GN=C4BPB PE=1 SV=1	0	26.344	12	3	117	3	252	28.3	5.14	313.53	3	0	3.1935e+07	2.55817e+07	2.01914e+07	2.19616e+07	1.89851e+07	1.79975e+07	1.59657e+07	2.09571e+07	1.91916e+07	1.59281e+07	1	1	1	1	1	1	1	1	1	1
P0DP25	Calmodulin-3 OS=Homo sapiens OX=9606 GN=CALM3 PE=1 SV=1	0.006	3.221	6	1	2	1	149	16.8	4.22	5.06	1	0	12251.8	18967.9	19087	2.05254e+06	19666.8	16992.5	32902.3	30439.5	25178.5	83727.7	1	1	1	1	1	1	1	1	1	1
P27797	Calreticulin OS=Homo sapiens OX=9606 GN=CALR PE=1 SV=1	0.039	1.777	2	1	2	1	417	48.1	4.44	1.68	1	0	39248	44613	4539.72	1.31343e+06	68263.3	43421.4	49658.3	96554	61137.2	85364.6	1	1	1	1	1	1	1	1	1	1
P00915	Carbonic anhydrase 1 OS=Homo sapiens OX=9606 GN=CA1 PE=1 SV=2	0	38.085	24	5	60	5	261	28.9	7.12	162.39	5	0	2.15499e+06	3.03934e+06	3.40917e+06	6.22848e+06	2.94162e+06	2.51913e+06	3.81052e+07	3.41071e+06	3.34902e+06	1.63583e+06	1	1	1	1	1	1	1	1	1	1
P00918	Carbonic anhydrase 2 OS=Homo sapiens OX=9606 GN=CA2 PE=1 SV=2	0	6.039	7	2	4	2	260	29.2	7.4	10.22	2	0	45162.5	99665.5	200500	37166.4	47295.1	72158.1	1.49978e+06	118935	74370.8	56649.4	1	1	1	1	1	1	1	1	1	1
Q96IY4	Carboxypeptidase B2 OS=Homo sapiens OX=9606 GN=CPB2 PE=1 SV=2	0	28.14	12	5	116	5	423	48.4	7.71	250.29	5	0	1.74872e+07	1.34032e+07	1.42708e+07	1.1406e+07	1.78472e+07	1.26428e+07	1.19421e+07	1.22628e+07	1.35391e+07	1.4368e+07	1	1	1	1	1	1	1	1	1	1
P15169	Carboxypeptidase N catalytic chain OS=Homo sapiens OX=9606 GN=CPN1 PE=1 SV=1	0	20.967	9	4	42	4	458	52.3	7.34	106.65	4	0	1.3447e+09	1.76112e+09	1.53884e+09	2.17275e+09	1.49259e+09	1.13365e+09	1.29294e+09	1.55967e+09	1.50701e+09	1.24021e+09	1	1	1	1	1	1	1	1	1	1
P22792	Carboxypeptidase N subunit 2 OS=Homo sapiens OX=9606 GN=CPN2 PE=1 SV=3	0	24.089	9	5	194	5	545	60.5	5.99	449.56	5	0	8.81387e+07	8.58276e+07	8.25852e+07	6.77142e+07	6.52997e+07	6.54976e+07	4.92725e+07	8.14243e+07	7.19549e+07	6.1759e+07	1	1	1	1	1	1	1	1	1	1
P04040	Catalase OS=Homo sapiens OX=9606 GN=CAT PE=1 SV=3	0	8.975	4	2	3	2	527	59.7	7.39	9.21	2	0	56309.5	164869	5887.71	495987	81160.7	48556.6	729373	107631	122781	102833	1	1	1	1	1	1	1	1	1	1
O95810	Caveolae-associated protein 2 OS=Homo sapiens OX=9606 GN=CAVIN2 PE=1 SV=3	0.023	1.998	2	1	1	1	425	47.1	5.21	0	1	0											0	0	0	1	0	0	0	0	0	0
O43866	CD5 antigen-like OS=Homo sapiens OX=9606 GN=CD5L PE=1 SV=1	0	47.232	24	7	138	7	347	38.1	5.47	407.89	7	0	7.29428e+07	6.98809e+07	3.51718e+07	3.07052e+07	8.97702e+07	7.61499e+07	7.8979e+07	3.19647e+07	3.50759e+07	6.16635e+07	1	1	1	1	1	1	1	1	1	1
P21926	CD9 antigen OS=Homo sapiens OX=9606 GN=CD9 PE=1 SV=4	0.039	1.785	3	1	5	1	228	25.4	7.15	9.59	1	0		708171	961385	2.42767e+06	674821	145150	297016	536707	225483	184110	0	1	1	1	1	1	1	1	1	1
Q7Z7A1	Centriolin OS=Homo sapiens OX=9606 GN=CNTRL PE=1 SV=2	0.01	2.287	0	1	1	1	2325	268.7	5.55	2.1	1	0				1.38508e+06							0	0	0	1	0	0	0	0	0	0
Q8TCU4	Centrosome-associated protein ALMS1 OS=Homo sapiens OX=9606 GN=ALMS1 PE=1 SV=4	0.039	1.783	0	1	19	1	4168	460.8	6.28	0	1	0											1	1	1	1	1	1	1	1	1	1
P00450	Ceruloplasmin OS=Homo sapiens OX=9606 GN=CP PE=1 SV=1	0	196.051	24	21	1843	21	1065	122.1	5.72	5548.63	21	0	3.58404e+08	4.22188e+08	4.29222e+08	6.90046e+08	4.97518e+08	4.42835e+08	4.23411e+08	5.74701e+08	4.98288e+08	5.80883e+08	1	1	1	1	1	1	1	1	1	1
O00299	Chloride intracellular channel protein 1 OS=Homo sapiens OX=9606 GN=CLIC1 PE=1 SV=4	0.006	3.153	4	1	1	1	241	26.9	5.17	2.24	1	0				621729							0	0	0	1	0	0	0	0	0	0
P10909	Clusterin OS=Homo sapiens OX=9606 GN=CLU PE=1 SV=1	0	53.511	21	8	879	8	449	52.5	6.27	2179.72	8	0	2.3359e+08	1.62983e+08	1.94091e+08	1.62289e+08	1.90267e+08	2.03183e+08	2.06394e+08	2.11929e+08	2.04486e+08	1.88072e+08	1	1	1	1	1	1	1	1	1	1
P00740	Coagulation factor IX OS=Homo sapiens OX=9606 GN=F9 PE=1 SV=2	0	17.118	10	4	53	4	461	51.7	5.47	103.04	4	0	5.66206e+06	3.81389e+06	3.73824e+06	1.0587e+06	4.12444e+06	3.76763e+06	4.0369e+06	2.89064e+06	3.08748e+06	3.20287e+06	1	1	1	1	1	1	1	1	1	1
P12259	Coagulation factor V OS=Homo sapiens OX=9606 GN=F5 PE=1 SV=4	0	47.117	5	10	55	10	2224	251.5	6.05	142.93	10	0	2.50186e+07	1.00329e+07	4.16347e+06	2.5534e+07	1.76976e+07	1.44245e+07	1.14509e+07	1.37877e+07	2.15515e+07	2.13548e+07	1	1	1	1	1	1	1	1	1	1
P00742	Coagulation factor X OS=Homo sapiens OX=9606 GN=F10 PE=1 SV=2	0	48.936	18	7	105	7	488	54.7	5.94	359.32	7	0	1.96364e+07	1.85966e+07	1.53862e+07	1.48384e+07	1.20617e+07	1.42855e+07	1.64605e+07	1.53397e+07	1.35723e+07	1.26383e+07	1	1	1	1	1	1	1	1	1	1
P03951	Coagulation factor XI OS=Homo sapiens OX=9606 GN=F11 PE=1 SV=1	0	14.255	6	4	12	4	625	70.1	8.1	23.6	4	0	6.67965e+06	5.32566e+06	5.22401e+06	6.83606e+06	4.56888e+06	4.24425e+06	4.13848e+06	6.17084e+06	4.80265e+06	5.31337e+06	1	1	1	1	1	1	1	1	1	1
P00748	Coagulation factor XII OS=Homo sapiens OX=9606 GN=F12 PE=1 SV=3	0	18.947	8	6	216	6	615	67.7	7.74	451.11	6	0	5.74129e+07	5.11483e+07	4.52797e+07	9.24462e+06	3.77581e+07	2.16804e+07	2.46277e+07	3.95148e+07	4.31854e+07	1.43323e+07	1	1	1	1	1	1	1	1	1	1
P00488	Coagulation factor XIII A chain OS=Homo sapiens OX=9606 GN=F13A1 PE=1 SV=5	0	28.897	9	6	59	6	732	83.2	6	177.1	6	0	1.38594e+07	1.56129e+07	1.34032e+07	2.80722e+07	9.29233e+06	8.05047e+06	9.27999e+06	5.65193e+06	1.30608e+07	8.21745e+06	1	1	1	1	1	1	1	1	1	1
P05160	Coagulation factor XIII B chain OS=Homo sapiens OX=9606 GN=F13B PE=1 SV=3	0	72.523	19	11	172	11	661	75.5	6.39	455.32	11	0	2.87901e+07	2.54451e+07	2.50129e+07	1.74339e+07	1.76362e+07	1.81667e+07	2.37136e+07	1.3171e+07	2.39548e+07	1.79147e+07	1	1	1	1	1	1	1	1	1	1
P23528	Cofilin-1 OS=Homo sapiens OX=9606 GN=CFL1 PE=1 SV=3	0	5.902	7	1	11	1	166	18.5	8.09	33.45	1	0	45517.7	614361	259299	4.51757e+06	548190	184477	385097	378339	188569	270173	1	1	1	1	1	1	1	1	1	1
Q8NEL0	Coiled-coil domain-containing protein 54 OS=Homo sapiens OX=9606 GN=CCDC54 PE=1 SV=2	0.033	1.852	2	1	4	1	328	37.9	8.37	7.19	1	0											1	1	1	1	1	1	1	1	1	1
P02745	Complement C1q subcomponent subunit A OS=Homo sapiens OX=9606 GN=C1QA PE=1 SV=2	0.005	4.411	4	1	47	1	245	26	9.11	114.93	1	0	2.12866e+07	2.82061e+07	2.59962e+07	2.96471e+07	2.34668e+07	1.61844e+07	1.82077e+07	2.31604e+07	2.31493e+07	2.22174e+07	1	1	1	1	1	1	1	1	1	1
P02746	Complement C1q subcomponent subunit B OS=Homo sapiens OX=9606 GN=C1QB PE=1 SV=3	0	30.749	17	4	85	4	253	26.7	8.63	247.02	4	0	6.03806e+07	7.02996e+07	6.2595e+07	4.74071e+07	4.94981e+07	4.58281e+07	5.95975e+07	5.28312e+07	4.54679e+07	4.93006e+07	1	1	1	1	1	1	1	1	1	1
P02747	Complement C1q subcomponent subunit C OS=Homo sapiens OX=9606 GN=C1QC PE=1 SV=3	0	43.215	22	4	132	4	245	25.8	8.41	481.35	4	0	4.43044e+07	6.96056e+07	5.54009e+07	4.35241e+07	4.59694e+07	3.59673e+07	4.25203e+07	4.53597e+07	3.41656e+07	3.74153e+07	1	1	1	1	1	1	1	1	1	1
P00736	Complement C1r subcomponent OS=Homo sapiens OX=9606 GN=C1R PE=1 SV=2	0	57.417	17	11	290	10	705	80.1	6.21	879.95	11	1	1.48514e+08	1.4966e+08	2.00872e+08	7.16782e+07	1.90179e+08	1.59319e+08	1.7983e+08	1.78013e+08	1.80504e+08	1.78574e+08	1	1	1	1	1	1	1	1	1	1
Q9NZP8	Complement C1r subcomponent-like protein OS=Homo sapiens OX=9606 GN=C1RL PE=1 SV=2	0	18.84	9	3	9	2	487	53.5	7.2	26.92	3	0		719693	849107	1.20246e+06	483392	649529	723093	635875	454396	1.07787e+06	0	1	1	1	1	1	1	1	1	1
P09871	Complement C1s subcomponent OS=Homo sapiens OX=9606 GN=C1S PE=1 SV=1	0	72.548	21	13	344	13	688	76.6	4.96	870.15	13	0	9.44836e+07	1.23008e+08	1.20591e+08	8.06891e+07	9.05542e+07	7.53304e+07	1.02726e+08	1.14221e+08	9.69456e+07	8.91231e+07	1	1	1	1	1	1	1	1	1	1
P06681	Complement C2 OS=Homo sapiens OX=9606 GN=C2 PE=1 SV=2	0	61.71	16	12	160	12	752	83.2	7.42	500.67	12	0	2.61321e+07	2.39047e+07	3.1364e+07	2.85496e+07	2.71287e+07	2.34683e+07	2.54495e+07	2.73551e+07	2.63734e+07	1.31338e+07	1	1	1	1	1	1	1	1	1	1
P01024	Complement C3 OS=Homo sapiens OX=9606 GN=C3 PE=1 SV=2	0	542.897	40	58	7644	58	1663	187	6.4	20460.4	58	0	6.89025e+09	5.19489e+09	5.43619e+09	4.62343e+09	4.02496e+09	4.24425e+09	4.41123e+09	5.55842e+09	5.6234e+09	4.48559e+09	1	1	1	1	1	1	1	1	1	1
P0C0L4	Complement C4-A OS=Homo sapiens OX=9606 GN=C4A PE=1 SV=2	0	256.796	25	39	3824	2	1744	192.7	7.08	9906.31	39	0	1.49429e+07	1.89896e+07	1.56521e+07	1.30974e+07	9.98179e+06	3.01653e+07	2.07835e+07	2.17445e+07	9.1552e+06	1.47788e+07	1	1	1	1	1	1	1	1	1	1
P0C0L5	Complement C4-B OS=Homo sapiens OX=9606 GN=C4B_2 PE=1 SV=2	0	288.076	26	40	3952	3	1744	192.6	7.27	10405.5	40	40	1.79527e+09	1.07178e+09	1.05126e+09	1.13349e+09	1.26754e+09	1.33563e+09	1.479e+09	1.77763e+09	1.22869e+09	1.23651e+09	1	1	1	1	1	1	1	1	1	1
P01031	Complement C5 OS=Homo sapiens OX=9606 GN=C5 PE=1 SV=4	0	149.673	17	31	1531	31	1676	188.2	6.52	3751.97	31	0	3.98139e+08	3.03246e+08	3.25401e+08	2.54123e+08	3.07949e+08	2.81526e+08	2.59359e+08	3.72425e+08	3.1497e+08	2.50345e+08	1	1	1	1	1	1	1	1	1	1
P13671	Complement component C6 OS=Homo sapiens OX=9606 GN=C6 PE=1 SV=3	0	83.222	18	16	287	16	934	104.7	6.76	802.71	16	0	6.56842e+07	3.94705e+07	5.38347e+07	5.21701e+07	5.05841e+07	5.08374e+07	3.42961e+07	5.9665e+07	7.23726e+07	5.98182e+07	1	1	1	1	1	1	1	1	1	1
P10643	Complement component C7 OS=Homo sapiens OX=9606 GN=C7 PE=1 SV=2	0	102.067	21	15	312	15	843	93.5	6.48	924.71	15	0	3.88789e+07	5.02379e+07	5.37115e+07	4.43207e+07	4.43718e+07	4.97154e+07	4.92697e+07	4.97511e+07	8.56379e+07	4.39852e+07	1	1	1	1	1	1	1	1	1	1
P07357	Complement component C8 alpha chain OS=Homo sapiens OX=9606 GN=C8A PE=1 SV=2	0	73.861	18	9	271	9	584	65.1	6.47	834.55	9	0	6.36427e+07	5.57569e+07	5.02008e+07	4.43472e+07	4.91487e+07	4.99199e+07	4.46468e+07	5.02544e+07	3.30704e+07	5.37296e+07	1	1	1	1	1	1	1	1	1	1
P07358	Complement component C8 beta chain OS=Homo sapiens OX=9606 GN=C8B PE=1 SV=3	0	64.835	17	8	177	8	591	67	8.13	527.06	8	0	3.61479e+07	2.72377e+07	3.25204e+07	1.95487e+07	3.08966e+07	3.35079e+07	2.70067e+07	3.19503e+07	3.17679e+07	4.20375e+07	1	1	1	1	1	1	1	1	1	1
P07360	Complement component C8 gamma chain OS=Homo sapiens OX=9606 GN=C8G PE=1 SV=3	0	39.702	23	4	159	4	202	22.3	8.31	447.39	4	0	3.56527e+07	3.29428e+07	3.49141e+07	1.89938e+07	2.77111e+07	3.1264e+07	2.32876e+07	3.46756e+07	2.36537e+07	3.46499e+07	1	1	1	1	1	1	1	1	1	1
P02748	Complement component C9 OS=Homo sapiens OX=9606 GN=C9 PE=1 SV=2	0	66.279	19	11	402	11	559	63.1	5.59	1147	11	0	9.11136e+07	8.29125e+07	8.84836e+07	1.30336e+08	6.31168e+07	7.72674e+07	9.95946e+07	5.53041e+07	8.18789e+07	1.64975e+08	1	1	1	1	1	1	1	1	1	1
P00751	Complement factor B OS=Homo sapiens OX=9606 GN=CFB PE=1 SV=2	0	119.142	24	17	1528	17	764	85.5	7.06	4391.89	17	0	6.07574e+08	4.1836e+08	5.28217e+08	4.27582e+08	4.7954e+08	5.06314e+08	5.6623e+08	6.08679e+08	5.26091e+08	3.48981e+08	1	1	1	1	1	1	1	1	1	1
P08603	Complement factor H OS=Homo sapiens OX=9606 GN=CFH PE=1 SV=4	0	347.028	38	42	3513	37	1231	139	6.61	9766.98	42	5	1.22723e+09	1.10926e+09	1.20718e+09	7.92377e+08	9.78847e+08	1.02967e+09	9.72223e+08	1.08117e+09	1.05434e+09	9.45573e+08	1	1	1	1	1	1	1	1	1	1
Q03591	Complement factor H-related protein 1 OS=Homo sapiens OX=9606 GN=CFHR1 PE=1 SV=2	0	52.447	28	9	372	1	330	37.6	7.39	1100.13	9	3	4.87443e+07	4.38874e+07	5.12799e+07	4.28571e+07	4.36899e+07	5.56042e+07	5.95544e+07	8.45625e+07	5.75222e+07	3.33322e+07	1	1	1	1	1	1	1	1	1	1
P36980	Complement factor H-related protein 2 OS=Homo sapiens OX=9606 GN=CFHR2 PE=1 SV=1	0	47.723	29	7	231	4	270	30.6	6.38	744.99	7	0	1.1273e+06	3.88085e+06	5.03104e+06	5.44985e+06	4.04457e+06	7.16508e+06	9.01525e+06	3.18939e+06	4.78858e+06	6.50246e+06	1	1	1	1	1	1	1	1	1	1
Q92496	Complement factor H-related protein 4 OS=Homo sapiens OX=9606 GN=CFHR4 PE=1 SV=3	0	11.193	6	2	27	2	578	65.3	4.94	81.36	2	0	2.02178e+06	1.98154e+06	5.10987e+06	1.21107e+06	1.71625e+06	2.56694e+06	1.60492e+06	2.88331e+06	2.51287e+06	2.16896e+06	1	1	1	1	1	1	1	1	1	1
Q9BXR6	Complement factor H-related protein 5 OS=Homo sapiens OX=9606 GN=CFHR5 PE=1 SV=1	0	10.355	4	2	87	1	569	64.4	7.06	304.92	2	0		1.28192e+06	1.16054e+06		1.18415e+06	1.03367e+06	1.09983e+06	1.24688e+06		1.24111e+06	0	1	1	0	1	1	1	1	0	1
P05156	Complement factor I OS=Homo sapiens OX=9606 GN=CFI PE=1 SV=2	0	59.007	20	11	355	11	583	65.7	7.5	925.29	11	0	7.2749e+07	6.89725e+07	7.83665e+07	5.88611e+07	6.49208e+07	6.16499e+07	5.83682e+07	5.43677e+07	7.52883e+07	5.0434e+07	1	1	1	1	1	1	1	1	1	1
Q9ULV4	Coronin-1C OS=Homo sapiens OX=9606 GN=CORO1C PE=1 SV=1	0.034	1.862	2	1	1	1	474	53.2	7.08	2.3	1	0				351101							0	0	0	1	0	0	0	0	0	0
P08185	Corticosteroid-binding globulin OS=Homo sapiens OX=9606 GN=SERPINA6 PE=1 SV=1	0	26.09	15	6	159	6	405	45.1	6.04	443.47	6	0	6.65313e+07	7.51061e+07	5.90803e+07	7.1039e+07	6.67885e+07	4.40655e+07	4.96831e+07	5.93682e+07	5.4675e+07	4.37085e+07	1	1	1	1	1	1	1	1	1	1
Q93034	Cullin-5 OS=Homo sapiens OX=9606 GN=CUL5 PE=1 SV=4	0.034	1.871	1	1	1	1	780	90.9	7.94	1.61	1	0											1	1	1	1	1	1	1	1	1	1
P01034	Cystatin-C OS=Homo sapiens OX=9606 GN=CST3 PE=1 SV=1	0	10.334	11	1	19	1	146	15.8	8.75	75.76	1	0	742903	20271.5		926333	472556	1.00588e+06	668591	587458	1.1145e+06	1.3331e+06	1	1	0	1	1	1	1	1	1	1
P54108	Cysteine-rich secretory protein 3 OS=Homo sapiens OX=9606 GN=CRISP3 PE=1 SV=1	0.005	3.743	4	1	5	1	245	27.6	7.8	13.29	1	0	320789	511233	318129	993328	710046	310166	282023	531963	660530	220098	1	1	1	1	1	1	1	1	1	1
P81605	Dermcidin OS=Homo sapiens OX=9606 GN=DCD PE=1 SV=2	0.005	4.547	10	1	2	1	110	11.3	6.54	6.19	1	0	64625.9	8484.3			41081.4	58666.7	71592.3	39971.3	75777	2.22371e+06	1	1	0	0	1	1	1	1	1	1
P09172	Dopamine beta-hydroxylase OS=Homo sapiens OX=9606 GN=DBH PE=1 SV=3	0.007	3.592	2	1	2	1	617	69	6.42	5.13	1	0		1.33425e+06	1.26549e+06	1.11297e+06	394359	606079	803565	438289	483605		0	1	1	1	1	1	1	1	1	0
Q9UNH5	Dual specificity protein phosphatase CDC14A OS=Homo sapiens OX=9606 GN=CDC14A PE=1 SV=1	0.008	2.675	3	1	3	1	594	66.5	9.1	7.85	1	0	152087				35838.7	336130	105817	125360		849836	1	0	0	0	1	1	1	1	0	1
Q12805	EGF-containing fibulin-like extracellular matrix protein 1 OS=Homo sapiens OX=9606 GN=EFEMP1 PE=1 SV=2	0	9.346	4	2	23	2	493	54.6	5.07	70.22	2	0	988626	436191	49329.3	3.4447e+06	554728	1.49128e+06	1.05719e+06	884020	1.63697e+06	1.91725e+06	1	1	1	1	1	1	1	1	1	1
Q9NZN3	EH domain-containing protein 3 OS=Homo sapiens OX=9606 GN=EHD3 PE=1 SV=2	0.006	3.254	2	1	1	1	535	60.8	6.57	2.32	1	0				775647							0	0	0	1	0	0	0	0	0	0
Q05639	Elongation factor 1-alpha 2 OS=Homo sapiens OX=9606 GN=EEF1A2 PE=1 SV=1	0	30.712	6	1	66	1	463	50.4	9.03	457.08	1	0	36663.4	5.77811e+06	1602.15	248573	55620.1	2.92503e+06	131790	3.33397e+06	1.46098e+06	10035.2	1	1	1	1	1	1	1	1	1	1
P13639	Elongation factor 2 OS=Homo sapiens OX=9606 GN=EEF2 PE=1 SV=4	0	14.422	3	1	11	1	858	95.3	6.83	75.76	1	0	1338.9	324969		45825.8	12245.6	330631	22768.3	292904	34685.1		1	1	0	1	1	1	1	1	1	0
Q6IS14	Eukaryotic translation initiation factor 5A-1-like OS=Homo sapiens OX=9606 GN=EIF5AL1 PE=2 SV=2	0	13.228	16	1	10	1	154	16.8	5	58.9	1	0	5720.79	628818		26846.6	7400.75	189990	8330.52	455858	75742.4	3410.08	1	1	0	1	1	1	1	1	1	1
Q16610	Extracellular matrix protein 1 OS=Homo sapiens OX=9606 GN=ECM1 PE=1 SV=2	0	35.597	15	7	92	7	540	60.6	6.71	220.08	7	0	2.00438e+07	2.13183e+07	1.74239e+07	1.00775e+07	1.54965e+07	1.43371e+07	1.32393e+07	1.45006e+07	1.40444e+07	1.42747e+07	1	1	1	1	1	1	1	1	1	1
Q16658	Fascin OS=Homo sapiens OX=9606 GN=FSCN1 PE=1 SV=3	0	9.092	4	1	1	1	493	54.5	7.24	4.38	1	0		225052		14430.2		191495	8099.89		130537		0	1	0	1	0	1	1	0	1	0
Q86UX7	Fermitin family homolog 3 OS=Homo sapiens OX=9606 GN=FERMT3 PE=1 SV=1	0	19.929	6	4	10	4	667	75.9	6.98	30.54	4	0		1.62381e+06	864750	6.95874e+06	696790						0	1	1	1	1	0	0	0	0	0
Q9UGM5	Fetuin-B OS=Homo sapiens OX=9606 GN=FETUB PE=1 SV=2	0	10.906	7	3	51	3	382	42	6.83	121.55	3	0	2.2348e+06	670588	4.04647e+06	1.94531e+06	1.6922e+06	1.81974e+06	3.26554e+06	2.15276e+06	1.8743e+06	3.63298e+06	1	1	1	1	1	1	1	1	1	1
P02671	Fibrinogen alpha chain OS=Homo sapiens OX=9606 GN=FGA PE=1 SV=2	0	282.601	29	20	5677	20	866	94.9	6.01	18221.8	20	0	6.12517e+09	6.28667e+09	6.39533e+09	5.33094e+09	4.84174e+09	4.58301e+09	4.96664e+09	5.17176e+09	4.91012e+09	4.41654e+09	1	1	1	1	1	1	1	1	1	1
P02675	Fibrinogen beta chain OS=Homo sapiens OX=9606 GN=FGB PE=1 SV=2	0	292.759	47	19	2694	19	491	55.9	8.27	10170.4	19	0	3.11029e+09	2.98815e+09	3.11901e+09	2.70942e+09	2.22486e+09	2.36897e+09	2.51204e+09	2.50429e+09	2.35915e+09	2.38677e+09	1	1	1	1	1	1	1	1	1	1
P02679	Fibrinogen gamma chain OS=Homo sapiens OX=9606 GN=FGG PE=1 SV=3	0	297.861	54	18	5855	18	453	51.5	5.62	19036	18	0	5.0052e+09	4.61075e+09	5.28544e+09	3.9322e+09	3.91324e+09	4.33482e+09	4.44403e+09	4.4153e+09	4.34338e+09	4.57183e+09	1	1	1	1	1	1	1	1	1	1
P02751	Fibronectin OS=Homo sapiens OX=9606 GN=FN1 PE=1 SV=5	0	363.813	21	42	2665	42	2477	272.2	5.5	7967.35	42	0	1.09594e+09	1.10368e+09	1.34649e+09	1.09222e+09	1.14523e+09	1.08902e+09	9.25239e+08	1.10698e+09	1.24214e+09	7.56043e+08	1	1	1	1	1	1	1	1	1	1
P23142	Fibulin-1 OS=Homo sapiens OX=9606 GN=FBLN1 PE=1 SV=4	0	35.844	10	6	122	6	703	77.2	5.22	343.76	6	0	5.76909e+06	6.78593e+06	8.70239e+06	1.08065e+07	5.25701e+06	1.20331e+07	8.63142e+06	8.16942e+06	9.01499e+06	1.01359e+07	1	1	1	1	1	1	1	1	1	1
Q15485	Ficolin-2 OS=Homo sapiens OX=9606 GN=FCN2 PE=1 SV=2	0.005	4.091	3	1	22	1	313	34	6.77	62.23	1	0	3.09641e+06	2.9248e+06	1.77142e+06	971723	1.41529e+06	1.05112e+06	1.20543e+06	794450	903996	1.32976e+06	1	1	1	1	1	1	1	1	1	1
O75636	Ficolin-3 OS=Homo sapiens OX=9606 GN=FCN3 PE=1 SV=2	0	25.473	18	5	157	5	299	32.9	6.67	390.03	5	0	1.88612e+07	2.14592e+07	2.17168e+07	1.88852e+07	1.67224e+07	1.83999e+07	1.59478e+07	1.84103e+07	2.58495e+07	1.78916e+07	1	1	1	1	1	1	1	1	1	1
P21333	Filamin-A OS=Homo sapiens OX=9606 GN=FLNA PE=1 SV=4	0	114.387	10	23	80	23	2647	280.6	6.06	229.45	23	0	669651	1.80815e+07	1.28593e+07	8.19643e+07	8.95115e+06	2.08015e+06	2.34994e+06	1.17394e+07	2.6645e+06	3.94852e+06	1	1	1	1	1	1	1	1	1	1
P30043	Flavin reductase (NADPH) OS=Homo sapiens OX=9606 GN=BLVRB PE=1 SV=3	0	14.743	15	1	2	1	206	22.1	7.65	13.14	1	0	5965.1				6678.74			218578			1	0	0	0	1	0	0	1	0	0
P04075	Fructose-bisphosphate aldolase A OS=Homo sapiens OX=9606 GN=ALDOA PE=1 SV=2	0	25.598	13	3	37	3	364	39.4	8.09	185.79	3	0	4715.83	1.3376e+06	1.04096e+06	3.53196e+06	15864	834119	59185.5	978596	547821	225374	1	1	1	1	1	1	1	1	1	1
Q08380	Galectin-3-binding protein OS=Homo sapiens OX=9606 GN=LGALS3BP PE=1 SV=1	0	16.679	4	2	62	2	585	65.3	5.27	209.66	2	0	3.16489e+06	3.17115e+06	1.37267e+06	1.53113e+06	3.88687e+06	2.05331e+06	2.87956e+06	2.24085e+06	4.94077e+06	2.93529e+06	1	1	1	1	1	1	1	1	1	1
P06396	Gelsolin OS=Homo sapiens OX=9606 GN=GSN PE=1 SV=1	0	84.959	20	13	764	13	782	85.6	6.28	1845.46	13	0	2.75537e+08	3.44765e+08	2.55181e+08	4.10856e+08	2.22128e+08	3.00398e+08	2.5545e+08	3.12213e+08	2.8852e+08	2.41162e+08	1	1	1	1	1	1	1	1	1	1
P22352	Glutathione peroxidase 3 OS=Homo sapiens OX=9606 GN=GPX3 PE=1 SV=2	0	19.686	18	3	24	3	226	25.5	8.13	73.85	3	0	3.63747e+06	2.42192e+06	2.82526e+06	1.28455e+06	2.67945e+06	2.00191e+06	3.43466e+06	3.73126e+06	2.40081e+06	2.33126e+06	1	1	1	1	1	1	1	1	1	1
P04406	Glyceraldehyde-3-phosphate dehydrogenase OS=Homo sapiens OX=9606 GN=GAPDH PE=1 SV=3	0	66.997	30	5	64	5	335	36	8.46	332.46	5	0		4.75089e+06	909790	6.86481e+06	595005	1.67302e+06	899968	2.39477e+06	1.50359e+06	238537	0	1	1	1	1	1	1	1	1	1
P04899	Guanine nucleotide-binding protein G(i) subunit alpha-2 OS=Homo sapiens OX=9606 GN=GNAI2 PE=1 SV=3	0.006	2.896	4	1	2	1	355	40.4	5.54	5.91	1	0				378025	6099.89	4292.2	10593.7	18677.8	8466.35	20141.6	0	0	0	1	1	1	1	1	1	1
P00738	Haptoglobin OS=Homo sapiens OX=9606 GN=HP PE=1 SV=1	0	320.302	56	23	7171	11	406	45.2	6.58	17882.4	23	13	9.00644e+09	2.7883e+09	7.48355e+09	6.89524e+09	1.05734e+10	7.48595e+09	4.32814e+09	7.64409e+09	6.63404e+09	6.01871e+09	1	1	1	1	1	1	1	1	1	1
P00739	Haptoglobin-related protein OS=Homo sapiens OX=9606 GN=HPR PE=2 SV=2	0	203.199	52	18	3763	6	348	39	7.09	7365.12	18	0	3.0882e+07	2.41356e+07	4.56234e+07	4.73443e+07	3.9323e+07	4.00758e+07	3.55614e+07	4.59413e+07	2.45422e+07	5.80815e+07	1	1	1	1	1	1	1	1	1	1
Q9H6D7	HAUS augmin-like complex subunit 4 OS=Homo sapiens OX=9606 GN=HAUS4 PE=1 SV=1	0.034	1.88	2	1	1	1	363	42.4	5.68	0	1	0											1	0	0	0	0	0	0	0	0	0
P0DMV9	Heat shock 70 kDa protein 1B OS=Homo sapiens OX=9606 GN=HSPA1B PE=1 SV=1	0	10.651	4	1	1	1	641	70	5.66	4.4	1	0		192639		8594.84		162022	1751.44		112760		0	1	0	1	0	1	1	0	1	0
P07900	Heat shock protein HSP 90-alpha OS=Homo sapiens OX=9606 GN=HSP90AA1 PE=1 SV=5	0	36.746	6	2	17	1	732	84.6	5.02	107.38	2	1		1.06303e+06		46486.5		246732	16786.8	567078	85088.9		0	1	0	1	0	1	1	1	1	0
P08238	Heat shock protein HSP 90-beta OS=Homo sapiens OX=9606 GN=HSP90AB1 PE=1 SV=4	0	24.874	6	2	3	1	724	83.2	5.03	18.07	2	0	2649.06				4419.44			189547			1	0	0	0	1	0	0	1	0	0
P69905	Hemoglobin subunit alpha OS=Homo sapiens OX=9606 GN=HBA2 PE=1 SV=2	0	126.347	63	7	787	7	142	15.2	8.68	2529.61	7	0	6.90812e+07	8.84746e+07	1.02209e+08	2.78468e+08	4.49059e+07	7.39459e+07	1.62176e+09	1.33728e+08	1.01731e+08	7.37081e+07	1	1	1	1	1	1	1	1	1	1
P68871	Hemoglobin subunit beta OS=Homo sapiens OX=9606 GN=HBB PE=1 SV=2	0	95.099	64	8	1312	4	147	16	7.28	3943.65	8	4	2.07907e+08	2.83892e+08	2.88151e+08	6.34502e+08	1.51312e+08	2.13051e+08	4.318e+09	4.12203e+08	3.01203e+08	1.95421e+08	1	1	1	1	1	1	1	1	1	1
P02042	Hemoglobin subunit delta OS=Homo sapiens OX=9606 GN=HBD PE=1 SV=2	0	80.534	58	7	660	3	147	16	8.05	1975.95	7	0	659265	837888	1.49961e+06		470170	1.02597e+06	2.37047e+07	1.28808e+06	882170	822918	1	1	1	0	1	1	1	1	1	1
P02100	Hemoglobin subunit epsilon OS=Homo sapiens OX=9606 GN=HBE1 PE=1 SV=2	0	8.358	12	2	97	1	147	16.2	8.63	246.85	2	0	1.33973e+06	1.69413e+06	2.83745e+06	1.35599e+07	1.04484e+06	1.34235e+06	3.97462e+07	6.04187e+06	4.40706e+06	2.47474e+06	1	1	1	1	1	1	1	1	1	1
P02790	Hemopexin OS=Homo sapiens OX=9606 GN=HPX PE=1 SV=2	0	170.939	39	13	3734	13	462	51.6	7.02	8969.27	13	0	1.34904e+09	1.03879e+09	1.02095e+09	7.33135e+08	8.36764e+08	1.04484e+09	1.10589e+09	1.04463e+09	8.31148e+08	1.23818e+09	1	1	1	1	1	1	1	1	1	1
P05546	Heparin cofactor 2 OS=Homo sapiens OX=9606 GN=SERPIND1 PE=1 SV=3	0	113.56	26	13	819	13	499	57	6.9	2361.82	13	0	9.75328e+08	3.84534e+08	5.47883e+08	1.25636e+09	9.92534e+08	4.64904e+08	3.04886e+08	5.70528e+08	7.20907e+08	5.5554e+08	1	1	1	1	1	1	1	1	1	1
Q04756	Hepatocyte growth factor activator OS=Homo sapiens OX=9606 GN=HGFAC PE=1 SV=1	0	10.231	5	3	21	3	655	70.6	7.24	41.23	3	0	3.57843e+06	312786	50152.6	2.65737e+06	1.05118e+06	1.45305e+06	1.48613e+06	1.24951e+06	1.10403e+06	2.4588e+06	1	1	1	1	1	1	1	1	1	1
P26927	Hepatocyte growth factor-like protein OS=Homo sapiens OX=9606 GN=MST1 PE=1 SV=2	0.005	4.243	1	1	4	1	711	80.3	7.68	9.76	1	0	822538		337625		124073	467410	517723	50208.8	32467.8	264439	1	0	1	0	1	1	1	1	1	1
Q32P51	Heterogeneous nuclear ribonucleoprotein A1-like 2 OS=Homo sapiens OX=9606 GN=HNRNPA1L2 PE=2 SV=2	0	12.495	7	2	3	2	320	34.2	9	9.17	2	0	77452.5	2.3644e+06	31921.9	434507	85615.9	427584	134665	703993	409308	98704	1	1	1	1	1	1	1	1	1	1
P52597	Heterogeneous nuclear ribonucleoprotein F OS=Homo sapiens OX=9606 GN=HNRNPF PE=1 SV=3	0	14.339	5	1	2	1	415	45.6	5.58	10.36	1	0	21367.2	313668	14258.8	20368.3	28453.3			185893		14881.3	1	1	1	1	1	0	0	1	0	1
P31943	Heterogeneous nuclear ribonucleoprotein H OS=Homo sapiens OX=9606 GN=HNRNPH1 PE=1 SV=4	0	12.943	5	1	1	1	449	49.2	6.3	5.46	1	0		24437.3		17280.7	35448.2			168015			0	1	0	1	1	0	0	1	0	0
P14866	Heterogeneous nuclear ribonucleoprotein L OS=Homo sapiens OX=9606 GN=HNRNPL PE=1 SV=2	0	15.434	7	1	1	1	589	64.1	8.22	6.65	1	0		170403		2460.84		164179	1939.84		79091.1		0	1	0	1	0	1	1	0	1	0
P04196	Histidine-rich glycoprotein OS=Homo sapiens OX=9606 GN=HRG PE=1 SV=1	0	71.568	24	10	503	10	525	59.5	7.5	1519.83	10	0	1.73399e+08	2.98929e+08	2.30494e+08	2.54339e+08	1.81308e+08	1.50069e+08	1.77395e+08	1.76092e+08	1.94421e+08	1.65207e+08	1	1	1	1	1	1	1	1	1	1
Q16778	Histone H2B type 2-E OS=Homo sapiens OX=9606 GN=H2BC21 PE=1 SV=3	0.005	3.659	7	1	26	1	126	13.9	10.32	52.68	1	0		1.23228e+07	34099.9	145311		560281	66127.1	4.01822e+06	655214		0	1	1	1	0	1	1	1	1	0
Q14520	Hyaluronan-binding protein 2 OS=Homo sapiens OX=9606 GN=HABP2 PE=1 SV=1	0	49.95	13	8	204	8	560	62.6	6.54	482.11	8	0	3.8999e+07	2.85609e+07	3.54533e+07	3.24724e+07	3.06896e+07	2.49258e+07	2.57821e+07	3.71763e+07	2.7775e+07	2.78841e+07	1	1	1	1	1	1	1	1	1	1
Q9Y6R7	IgGFc-binding protein OS=Homo sapiens OX=9606 GN=FCGBP PE=1 SV=3	0	5.451	0	2	5	2	5405	571.6	5.34	5.8	2	0	2.75703e+06	4.95323e+06	3.52872e+06	2.06133e+06	2.04293e+06	3.51261e+06	2.54352e+06	4.9696e+06	4.03601e+06	3.07569e+06	1	1	1	1	1	1	1	1	1	1
P0DOX2	Immunoglobulin alpha-2 heavy chain OS=Homo sapiens OX=9606 PE=1 SV=2	0	52.396	21	7	1709	3	455	48.9	6.67	4436.84	7	1	9.07626e+07	1.18774e+08	1.45755e+08	3.85021e+07	1.11423e+08	2.50993e+08	1.77145e+08	9.74855e+07	1.4646e+08	1.12012e+08	1	1	1	1	1	1	1	1	1	1
P0DOX4	Immunoglobulin epsilon heavy chain OS=Homo sapiens OX=9606 PE=1 SV=1	0.005	4.542	2	1	4	1	547	60.3	7.99	9.68	1	0		2.03349e+06				1.19711e+06					0	1	0	0	0	1	0	0	0	0
P01876	Immunoglobulin heavy constant alpha 1 OS=Homo sapiens OX=9606 GN=IGHA1 PE=1 SV=2	0	99.738	45	11	1924	8	353	37.6	6.51	5173.28	11	3	1.81265e+09	1.6735e+09	3.5788e+09	1.24269e+09	2.64783e+09	5.91193e+09	3.91223e+09	2.80249e+09	3.69006e+09	1.73094e+09	1	1	1	1	1	1	1	1	1	1
P01880	Immunoglobulin heavy constant delta OS=Homo sapiens OX=9606 GN=IGHD PE=1 SV=3	0	14.133	7	2	25	2	384	42.3	8.12	78.53	2	0	5.70744e+06	1.45135e+06	2.01243e+06	124777	922416	2.87959e+06	5.04802e+06	3.03884e+06	1.271e+06	710637	1	1	1	1	1	1	1	1	1	1
P01857	Immunoglobulin heavy constant gamma 1 OS=Homo sapiens OX=9606 GN=IGHG1 PE=1 SV=1	0	211.442	48	12	4654	6	330	36.1	8.19	14671.2	12	6	9.37805e+09	9.4908e+09	7.68183e+09	4.68235e+09	6.89297e+09	1.04987e+10	9.32883e+09	7.67376e+09	6.66108e+09	7.2808e+09	1	1	1	1	1	1	1	1	1	1
P01859	Immunoglobulin heavy constant gamma 2 OS=Homo sapiens OX=9606 GN=IGHG2 PE=1 SV=2	0	109.189	37	9	4040	4	326	35.9	7.59	11116.4	9	1	2.60855e+09	3.42084e+09	3.58054e+09	5.98004e+08	2.31242e+09	1.45652e+09	3.79857e+09	2.58698e+09	3.39723e+09	2.00861e+09	1	1	1	1	1	1	1	1	1	1
P01860	Immunoglobulin heavy constant gamma 3 OS=Homo sapiens OX=9606 GN=IGHG3 PE=1 SV=2	0	124.124	40	11	4057	4	377	41.3	7.9	10530.3	11	1	8.65999e+08	3.73188e+08	4.98448e+08	2.46365e+08	4.51245e+08	1.14666e+09	5.61429e+08	3.34209e+08	6.57087e+08	9.0861e+08	1	1	1	1	1	1	1	1	1	1
P01861	Immunoglobulin heavy constant gamma 4 OS=Homo sapiens OX=9606 GN=IGHG4 PE=1 SV=1	0	111.282	38	9	3284	4	327	35.9	7.36	9423.95	9	0	5.08823e+08	1.32412e+08	1.00151e+09	1.20922e+08	8.99106e+08	3.37525e+08	2.52962e+08	7.9183e+08	1.28868e+08	1.40853e+08	1	1	1	1	1	1	1	1	1	1
P01871	Immunoglobulin heavy constant mu OS=Homo sapiens OX=9606 GN=IGHM PE=1 SV=4	0	149.581	37	15	2047	15	453	49.4	6.77	5873.24	15	0	1.65146e+09	1.23084e+09	5.85787e+08	6.47101e+08	1.75054e+09	1.34473e+09	1.5544e+09	6.09915e+08	6.97744e+08	1.30761e+09	1	1	1	1	1	1	1	1	1	1
P23083	Immunoglobulin heavy variable 1-2 OS=Homo sapiens OX=9606 GN=IGHV1-2 PE=1 SV=2	0	12.175	21	2	119	2	117	13.1	9.13	392.67	2	0	1.73304e+07	1.9034e+07	3.12736e+07	7.23474e+06	3.06573e+07	2.83384e+07	3.23958e+07	3.36069e+07	2.76172e+07	3.36962e+07	1	1	1	1	1	1	1	1	1	1
A0A0C4DH29	Immunoglobulin heavy variable 1-3 OS=Homo sapiens OX=9606 GN=IGHV1-3 PE=3 SV=1	0	14.727	22	2	246	1	117	13	9.55	667.66	2	0	552752				343028	1.06334e+06	268829	210117	331418	774374	1	0	0	0	1	1	1	1	1	1
A0A0A0MS14	Immunoglobulin heavy variable 1-45 OS=Homo sapiens OX=9606 GN=IGHV1-45 PE=3 SV=1	0	5.042	9	1	11	1	117	13.5	9.1	36.22	1	0	750975	1.03252e+06	614732			1.1582e+06	975368	618151	591608	528765	1	1	1	0	0	1	1	1	1	1
P01743	Immunoglobulin heavy variable 1-46 OS=Homo sapiens OX=9606 GN=IGHV1-46 PE=1 SV=2	0	14.765	22	2	252	1	117	12.9	8.92	687.29	2	0	316800			6065.32	112102	1.20471e+06	398462	325239	109705	1.10273e+06	1	0	0	1	1	1	1	1	1	1
P01742	Immunoglobulin heavy variable 1-69 OS=Homo sapiens OX=9606 GN=IGHV1-69 PE=1 SV=2	0	8.408	15	2	275	1	117	12.7	9.17	703.51	2	1	5.18272e+07	4.96876e+07	5.54215e+07	2.66662e+07	5.48312e+07	1.05949e+08	7.48495e+07	6.73934e+07	7.46599e+07	6.36875e+07	1	1	1	1	1	1	1	1	1	1
A0A0B4J1V2	Immunoglobulin heavy variable 2-26 OS=Homo sapiens OX=9606 GN=IGHV2-26 PE=3 SV=1	0.01	2.343	6	1	7	1	119	13.2	8.29	5.53	1	0	2.09214e+06	2.05212e+06	2.14839e+06		1.62829e+06	3.71276e+06	3.19153e+06	2.00664e+06		2.10705e+06	1	1	1	0	1	1	1	1	0	1
P01814	Immunoglobulin heavy variable 2-70 OS=Homo sapiens OX=9606 GN=IGHV2-70 PE=1 SV=2	0.01	2.293	6	1	22	1	119	13.3	6.52	18.71	1	0	4.27237e+06	6.95507e+06	3.97461e+06	1.13039e+06	3.59435e+06	4.18448e+06	5.45944e+06	3.55309e+06	3.71535e+06	1.31706e+06	1	1	1	1	1	1	1	1	1	1
A0A0C4DH43	Immunoglobulin heavy variable 2-70D OS=Homo sapiens OX=9606 GN=IGHV2-70D PE=3 SV=1	0.003	4.769	12	2	161	2	119	13.3	8.29	308.41	2	0	3.48425e+07	4.24509e+07	2.15494e+07	2.76554e+06	2.37212e+07	4.88091e+07	4.41839e+07	4.08311e+07	3.9224e+07	112754	1	1	1	1	1	1	1	1	1	1
P01766	Immunoglobulin heavy variable 3-13 OS=Homo sapiens OX=9606 GN=IGHV3-13 PE=1 SV=2	0	6.228	9	1	25	1	116	12.5	7.08	85.62	1	0	2.47389e+06	1.06726e+06	5.20638e+06	495393	2.76705e+06	4.01207e+06	2.65063e+06	153889	4.50432e+06	2.47765e+06	1	1	1	1	1	1	1	1	1	1
A0A0B4J1V0	Immunoglobulin heavy variable 3-15 OS=Homo sapiens OX=9606 GN=IGHV3-15 PE=3 SV=1	0	9.709	17	2	173	1	119	12.9	8.62	316.28	2	0	3.1791e+06	2.5756e+06	2.55702e+06	1.99044e+06	6.83882e+06	4.05962e+06	3.39786e+06	1.95842e+06	3.10755e+06	2.52805e+06	1	1	1	1	1	1	1	1	1	1
P01768	Immunoglobulin heavy variable 3-30 OS=Homo sapiens OX=9606 GN=IGHV3-30 PE=1 SV=2	0	8.091	15	2	340	2	117	12.9	8.92	792.45	2	0	7.97168e+07	1.11093e+08	1.07065e+08	6.5512e+07	1.03096e+08	3.07058e+08	2.10289e+08	1.51331e+08	1.71028e+08	1.61567e+08	1	1	1	1	1	1	1	1	1	1
A0A0B4J1X8	Immunoglobulin heavy variable 3-43 OS=Homo sapiens OX=9606 GN=IGHV3-43 PE=3 SV=1	0	5.825	9	1	56	1	118	13.1	5.41	149.99	1	0	6.24858e+06	7.01092e+06	1.85425e+06		6.87938e+06	7.01092e+06	8.51253e+06	4.32644e+06	2.76916e+06	6.87443e+06	1	1	1	0	1	1	1	1	1	1
P0DP04	Immunoglobulin heavy variable 3-43D OS=Homo sapiens OX=9606 GN=IGHV3-43D PE=3 SV=1	0	5.999	9	1	273	1	118	13	5.41	818.96	1	0	3.397e+07	2.83466e+07	5.09299e+07	8.87494e+06	4.71471e+07	7.14701e+07	6.81776e+07	3.22139e+07	6.18627e+07	3.73115e+07	1	1	1	1	1	1	1	1	1	1
A0A0A0MS15	Immunoglobulin heavy variable 3-49 OS=Homo sapiens OX=9606 GN=IGHV3-49 PE=3 SV=1	0	15.585	28	3	103	3	119	13	8.62	309.62	3	0	6.18222e+06	6.88993e+06	1.08671e+07	3.82492e+06	5.05728e+06	1.24007e+07	1.17928e+07	7.6768e+06	8.72312e+06	1.01422e+07	1	1	1	1	1	1	1	1	1	1
A0A0J9YX35	Immunoglobulin heavy variable 3-64D OS=Homo sapiens OX=9606 GN=IGHV3-64D PE=3 SV=1	0	5.031	9	1	54	1	117	12.8	7.85	162.56	1	0	1.42972e+06	708961	1.60906e+06	624740	720745	2.33297e+06	2.45779e+06	967911	978515		1	1	1	1	1	1	1	1	1	1
P01780	Immunoglobulin heavy variable 3-7 OS=Homo sapiens OX=9606 GN=IGHV3-7 PE=1 SV=2	0	14.808	23	3	592	2	117	12.9	6.57	1400.37	3	0	5.09877e+07	7.08393e+07	6.41528e+07	1.84536e+07	5.89449e+07	8.55087e+07	7.31534e+07	3.83126e+07	8.38346e+07	6.39642e+07	1	1	1	1	1	1	1	1	1	1
A0A0B4J1Y9	Immunoglobulin heavy variable 3-72 OS=Homo sapiens OX=9606 GN=IGHV3-72 PE=3 SV=1	0	12.308	26	3	264	2	119	13.2	7.85	355.37	3	1	1.06388e+08	2.21561e+08	1.83729e+08	5.69734e+07	1.27827e+08	1.45742e+08	1.98107e+08	1.51592e+08	1.3396e+08	9.15105e+07	1	1	1	1	1	1	1	1	1	1
A0A0C4DH34	Immunoglobulin heavy variable 4-28 OS=Homo sapiens OX=9606 GN=IGHV4-28 PE=3 SV=1	0.005	4.129	8	1	42	1	117	13.1	9.29	105.66	1	0	1.81498e+07	1.03567e+07	2.0672e+07	9.25341e+06	1.51893e+07	1.32935e+07	1.87175e+07	1.03223e+07	1.22368e+07	1.18402e+07	1	1	1	1	1	1	1	1	1	1
A0A087WSY4	Immunoglobulin heavy variable 4-30-2 OS=Homo sapiens OX=9606 GN=IGHV4-30-2 PE=3 SV=1	0	18.94	19	2	6	1	118	13	9.67	16.41	2	1	5.99514e+06	8.54243e+06	2.07281e+06	2.75355e+06	3.97844e+06	9.61901e+06	6.73165e+06	5.25739e+06	3.66682e+06	5.17463e+06	1	1	1	1	1	1	1	1	1	1
P06331	Immunoglobulin heavy variable 4-34 OS=Homo sapiens OX=9606 GN=IGHV4-34 PE=1 SV=2	0	20.656	20	2	30	1	123	13.8	9.33	49.65	2	0	2.17445e+07	3.00544e+07	1.0762e+07	3.24795e+07	2.38831e+07	1.7786e+07	1.83089e+07	1.70538e+07	1.55618e+07	1.53701e+07	1	1	1	1	1	1	1	1	1	1
A0A075B6R2	Immunoglobulin heavy variable 4-4 OS=Homo sapiens OX=9606 GN=IGHV4-4 PE=3 SV=2	0	18.988	20	2	8	1	117	12.8	9.6	22.21	2	0	9.96701e+06	1.35149e+07	5.97813e+06	5.01942e+06	4.74464e+06	1.20991e+07	7.58746e+06	5.22516e+06	7.3577e+06	2.89779e+06	1	1	1	1	1	1	1	1	1	1
A0A0J9YXX1	Immunoglobulin heavy variable 5-10-1 OS=Homo sapiens OX=9606 GN=IGHV5-10-1 PE=3 SV=1	0	12.256	21	2	15	2	117	12.8	8.28	55.6	2	0	1.76446e+06	1.01063e+06	846173	358177	691622	2.17132e+06	1.39671e+06	1.35111e+06	1.50157e+06	1.30539e+06	1	1	1	1	1	1	1	1	1	1
A0A0B4J1U7	Immunoglobulin heavy variable 6-1 OS=Homo sapiens OX=9606 GN=IGHV6-1 PE=3 SV=1	0	6.033	13	2	375	2	121	13.5	9.2	599	2	0	7.74911e+07	1.0846e+08	1.52647e+08	5.93195e+07	1.67464e+08	8.06735e+07	1.14922e+08	8.61822e+07	7.38219e+07	1.5624e+08	1	1	1	1	1	1	1	1	1	1
P01591	Immunoglobulin J chain OS=Homo sapiens OX=9606 GN=JCHAIN PE=1 SV=4	0	24.577	25	4	332	4	159	18.1	5.24	768.6	4	0	1.56107e+08	1.08005e+08	8.05434e+07	1.12489e+08	1.75426e+08	1.57726e+08	1.58832e+08	8.04501e+07	8.38463e+07	1.67097e+08	1	1	1	1	1	1	1	1	1	1
P01834	Immunoglobulin kappa constant OS=Homo sapiens OX=9606 GN=IGKC PE=1 SV=2	0	87.905	66	4	2028	1	107	11.8	6.52	8922.59	4	0	8.50016e+07		8529.18	29631.8	6.51204e+07	6.84835e+07	7.927e+07	7.03141e+07	6.64191e+07	1.29951e+08	1	0	1	1	1	1	1	1	1	1
A0A0A0MT89	Immunoglobulin kappa joining 1 OS=Homo sapiens OX=9606 GN=IGKJ1 PE=4 SV=2	0.006	3.119	67	1	24	1	12	1.4	8.84	35.21	1	0	8.5521e+06	1.40241e+07	6.15745e+06	2.60973e+06	1.13609e+07	7.97543e+06	7.82356e+06	5.39033e+06	5.93916e+06	2.78698e+06	1	1	1	1	1	1	1	1	1	1
P0DOX7	Immunoglobulin kappa light chain OS=Homo sapiens OX=9606 PE=1 SV=1	0	87.066	42	6	1605	2	214	23.4	7.17	7208.02	6	4	1.79892e+09	1.9e+09	1.89533e+09	8.13604e+08	1.33817e+09	2.16742e+09	2.31614e+09	1.3666e+09	1.49128e+09	1.66843e+09	1	1	1	1	1	1	1	1	1	1
A0A0B4J2D9	Immunoglobulin kappa variable 1D-13 OS=Homo sapiens OX=9606 GN=IGKV1D-13 PE=3 SV=1	0	18.583	19	2	79	1	117	12.6	7.84	128.28	2	0										5.8236e+06	0	0	0	0	0	0	0	0	0	1
P01593	Immunoglobulin kappa variable 1D-33 OS=Homo sapiens OX=9606 GN=IGKV1D-33 PE=1 SV=2	0	10.589	14	1	2	1	117	12.8	4.78	8.71	1	0	191136				153582	218936	140585	250512	47068.8	1125442	1	0	0	0	1	1	1	1	1	1
A2NJV5	Immunoglobulin kappa variable 2-29 OS=Homo sapiens OX=9606 GN=IGKV2-29 PE=3 SV=2	0	14.939	26	3	375	2	120	13.1	7.28	1169.08	3	1	2.06481e+08	2.37283e+08	4.03897e+08	5.30538e+07	2.45857e+08	3.0672e+08	3.28072e+08	1.99286e+08	1.94344e+08	1.53231e+08	1	1	1	1	1	1	1	1	1	1
P01624	Immunoglobulin kappa variable 3-15 OS=Homo sapiens OX=9606 GN=IGKV3-15 PE=1 SV=2	0.005	4.334	8	1	148	1	115	12.5	5.19	361.72	1	0	3.85465e+07	1.97793e+07	3.30501e+07	1.20516e+06	1.99292e+07	6.33538e+07	6.40885e+07	1.4656e+07	1.65113e+07	2.17422e+07	1	1	1	1	1	1	1	1	1	1
P01619	Immunoglobulin kappa variable 3-20 OS=Homo sapiens OX=9606 GN=IGKV3-20 PE=1 SV=2	0	6.602	14	2	144	1	116	12.5	4.96	308.24	2	0	2.4036e+07	1.47052e+07	2.68509e+07	1.08269e+06	2.45704e+07	4.88724e+07	4.4806e+07	8.65444e+06	1.18014e+07	1.73378e+07	1	1	1	1	1	1	1	1	1	1
A0A0A0MRZ8	Immunoglobulin kappa variable 3D-11 OS=Homo sapiens OX=9606 GN=IGKV3D-11 PE=3 SV=6	0	5.03	8	1	86	1	115	12.6	5.29	222.68	1	0	1.25484e+08	1.15263e+08	1.01937e+08	3.73883e+07	7.73813e+07	1.02721e+08	1.41695e+08	1.02408e+08	8.50442e+07	7.18308e+07	1	1	1	1	1	1	1	1	1	1
A0A087WSY6	Immunoglobulin kappa variable 3D-15 OS=Homo sapiens OX=9606 GN=IGKV3D-15 PE=3 SV=6	0.005	3.759	8	1	6	1	115	12.5	5.19	12.62	1	0	581889	227887	787447	31151.7	363770	812501	1.04865e+06	158034	310137	331199	1	1	1	1	1	1	1	1	1	1
A0A0C4DH25	Immunoglobulin kappa variable 3D-20 OS=Homo sapiens OX=9606 GN=IGKV3D-20 PE=3 SV=1	0	6.442	14	2	139	1	116	12.5	4.59	309.96	2	1	3.03189e+08	2.82794e+08	2.85354e+08	2.07736e+08	2.36035e+08	2.89726e+08	3.5324e+08	1.89853e+08	2.56172e+08	2.74086e+08	1	1	1	1	1	1	1	1	1	1
P06312	Immunoglobulin kappa variable 4-1 OS=Homo sapiens OX=9606 GN=IGKV4-1 PE=1 SV=1	0	5.927	10	1	22	1	121	13.4	5.25	69.94	1	0	8.92187e+06	1.08993e+07	6.72766e+06	3.86722e+06	9.82515e+06	8.69067e+06	9.42974e+06	6.48978e+06	9.40751e+06	6.46862e+06	1	1	1	1	1	1	1	1	1	1
A0A0C4DH24	Immunoglobulin kappa variable 6-21 OS=Homo sapiens OX=9606 GN=IGKV6-21 PE=3 SV=1	0	8.541	16	2	83	1	114	12.4	7.28	139.23	2	0	1.4041e+06	7.62696e+06	3.13789e+06		1.97957e+06	2.4764e+06	3.34142e+06	1.05625e+06	2.04383e+06	1.56257e+06	1	1	1	0	1	1	1	1	1	1
A0A0A0MT36	Immunoglobulin kappa variable 6D-21 OS=Homo sapiens OX=9606 GN=IGKV6D-21 PE=3 SV=1	0	8.428	16	2	83	1	114	12.3	7.28	138.05	2	0	3.65043e+06	2.62817e+06	5.45438e+06		2.95031e+06	2.36987e+06	990709	934228	822129		1	1	1	0	1	1	1	1	1	0
P0DOY2	Immunoglobulin lambda constant 2 OS=Homo sapiens OX=9606 GN=IGLC2 PE=1 SV=1	0	62.204	56	4	1266	1	106	11.3	7.24	4550.91	4	1	6.54556e+08	4.8354e+08	5.51111e+08	5.28616e+08	7.05095e+08	9.94407e+08	1.10168e+09	1.11408e+09	7.73537e+08	1.35171e+09	1	1	1	1	1	1	1	1	1	1
A0M8Q6	Immunoglobulin lambda constant 7 OS=Homo sapiens OX=9606 GN=IGLC7 PE=1 SV=3	0	40.511	42	3	312	1	106	11.2	8.29	1227.41	3	0	4.14779e+06	2.09721e+06	1.02682e+06	3.97828e+06	588862	1.93978e+06	2.38416e+06	3.57138e+06	4.94476e+06		1	1	1	1	1	1	1	1	1	0
P01701	Immunoglobulin lambda variable 1-51 OS=Homo sapiens OX=9606 GN=IGLV1-51 PE=1 SV=2	0.006	3.277	7	1	72	1	117	12.2	7.03	128.21	1	0	2.47841e+07	3.90674e+07	7.25174e+06	7.5998e+06	2.4767e+07	3.33338e+07	3.72106e+07	2.14166e+07	1.9348e+07	2.48428e+07	1	1	1	1	1	1	1	1	1	1
P01706	Immunoglobulin lambda variable 2-11 OS=Homo sapiens OX=9606 GN=IGLV2-11 PE=1 SV=2	0.006	3.283	7	1	30	1	119	12.6	7.24	55.36	1	0	3.42485e+06	8.56941e+06	6.8866e+06	2.1113e+06	5.10597e+06	1.20477e+07	9.34934e+06	3.86189e+06	4.11503e+06	5.40573e+06	1	1	1	1	1	1	1	1	1	1
A0A075B6J9	Immunoglobulin lambda variable 2-18 OS=Homo sapiens OX=9606 GN=IGLV2-18 PE=3 SV=2	0	6.697	11	1	17	1	118	12.4	4.82	44.56	1	0	1.64295e+06	4.20204e+06	3.86604e+06		353675	5.13955e+06	2.53456e+06	1.69815e+06	1.76102e+06	2.2047e+06	1	1	1	0	1	1	1	1	1	1
P01705	Immunoglobulin lambda variable 2-23 OS=Homo sapiens OX=9606 GN=IGLV2-23 PE=1 SV=2	0.03	1.893	7	1	1	1	113	11.9	5.91	2.15	1	0		590400	447457	171539	145245		967494		604055	778661	0	1	1	1	1	0	1	0	1	1
P01709	Immunoglobulin lambda variable 2-8 OS=Homo sapiens OX=9606 GN=IGLV2-8 PE=1 SV=2	0	5.88	7	1	78	1	118	12.4	5.91	118.33	1	0	9.09189e+06	1.03211e+07	8.0045e+06	2.04307e+06	1.05691e+07	1.9878e+07	1.18067e+07	1.00047e+07	7.42301e+06	6.65765e+06	1	1	1	1	1	1	1	1	1	1
A0A075B6K4	Immunoglobulin lambda variable 3-10 OS=Homo sapiens OX=9606 GN=IGLV3-10 PE=3 SV=2	0	9.379	19	2	22	2	115	12.4	4.83	45.4	2	0	2.5094e+06	868850	2.49324e+06	616897	1.92138e+06	3.88222e+06	1.31783e+06	1.60173e+06	1.36854e+06	2.49471e+06	1	1	1	1	1	1	1	1	1	1
P01714	Immunoglobulin lambda variable 3-19 OS=Homo sapiens OX=9606 GN=IGLV3-19 PE=1 SV=2	0	10.961	17	2	88	2	112	12	4.96	223.23	2	0	3.45399e+07	3.00766e+07	2.60982e+07	2.2728e+07	2.02544e+07	9.71544e+07	3.57938e+07	3.64866e+07	2.78587e+07	3.93284e+07	1	1	1	1	1	1	1	1	1	1
P80748	Immunoglobulin lambda variable 3-21 OS=Homo sapiens OX=9606 GN=IGLV3-21 PE=1 SV=2	0	16.552	23	2	25	2	117	12.4	5.29	101.28	2	0	5.48583e+06	2.29984e+06	1.77475e+06	2.06615e+06	3.24479e+06	7.17669e+06	5.80531e+06	2.54739e+06	2.75436e+06	4.08859e+06	1	1	1	1	1	1	1	1	1	1
P01718	Immunoglobulin lambda variable 3-27 OS=Homo sapiens OX=9606 GN=IGLV3-27 PE=1 SV=2	0	6.903	10	1	22	1	113	12.2	5.01	55.03	1	0	2.07214e+07	2.72686e+07	1.10422e+07	2.78933e+07	2.25884e+07	3.89026e+07	3.23346e+07	2.62735e+07	2.78587e+07	24223993	1	1	1	1	1	1	1	1	1	1
P04211	Immunoglobulin lambda variable 7-43 OS=Homo sapiens OX=9606 GN=IGLV7-43 PE=3 SV=2	0	8.427	21	3	32	3	117	12.4	7.03	61.04	3	0	3.28063e+07	1.10733e+08	4.01644e+07	8.37527e+06	3.1414e+07	8.8127e+07	5.75967e+07	4.70145e+07	4.83114e+07	1.25128e+07	1	1	1	1	1	1	1	1	1	1
A0A075B6I0	Immunoglobulin lambda variable 8-61 OS=Homo sapiens OX=9606 GN=IGLV8-61 PE=3 SV=7	0	7.549	15	2	47	2	122	12.8	4.55	95.56	2	0	2.04983e+07	3.15309e+07	6.23609e+06	9.37565e+06	8.34394e+06	2.53251e+07	1.65301e+07	2.1185e+07	1.24288e+07	6.29336e+06	1	1	1	1	1	1	1	1	1	1
A0A0B4J1Y8	Immunoglobulin lambda variable 9-49 OS=Homo sapiens OX=9606 GN=IGLV9-49 PE=1 SV=1	0.003	4.801	8	1	18	1	123	13	7.28	50.76	1	0	715335	2.92962e+06	1.35722e+06		1.79974e+06	4.12322e+06	2.94679e+06	2.15555e+06	2.04625e+06	2.1096e+06	1	1	1	0	1	1	1	1	1	1
P0DOX8	Immunoglobulin lambda-1 light chain OS=Homo sapiens OX=9606 PE=1 SV=1	0	63.855	30	5	946	3	216	22.8	6.76	3566.78	5	2	1.14264e+09	8.25785e+08	9.42162e+08	4.74904e+08	9.86109e+08	2.26562e+09	1.48604e+09	1.18507e+09	1.24307e+09	1.20235e+09	1	1	1	1	1	1	1	1	1	1
P01344	Insulin-like growth factor II OS=Homo sapiens OX=9606 GN=IGF2 PE=1 SV=1	0.006	3.339	5	1	9	1	180	20.1	9.32	21.05	1	0	2.37467e+06	2.06127e+06	1.73927e+06	1.7623e+06	1.83555e+06	1.34298e+06	1.1514e+06	1.88388e+06	781612	1568247	1	1	1	1	1	1	1	1	1	1
P17936	Insulin-like growth factor-binding protein 3 OS=Homo sapiens OX=9606 GN=IGFBP3 PE=1 SV=2	0	15.592	12	3	49	3	291	31.7	8.69	118.95	3	0	8.4926e+06	1.94487e+07	1.26209e+07	2.0625e+07	1.39233e+07	6.58661e+06	6.14698e+06	1.50792e+07	5.95606e+06	5.75786e+06	1	1	1	1	1	1	1	1	1	1
P35858	Insulin-like growth factor-binding protein complex acid labile subunit OS=Homo sapiens OX=9606 GN=IGFALS PE=1 SV=1	0	20.327	9	5	70	5	605	66	6.79	189.35	5	0	1.62292e+07	9.64488e+06	9.13638e+06	2.48605e+06	9.4725e+06	7.35844e+06	5.66965e+06	9.03283e+06	1.15609e+06	5.56213e+06	1	1	1	1	1	1	1	1	1	1
P08514	Integrin alpha-IIb OS=Homo sapiens OX=9606 GN=ITGA2B PE=1 SV=3	0	34.161	7	6	17	6	1039	113.3	5.38	48.79	6	0	112286	2.04997e+06	1.54641e+06	1.12839e+07	985103			1.49867e+06	44969.3	81250.1	1	1	1	1	1	0	0	1	1	1
P05106	Integrin beta-3 OS=Homo sapiens OX=9606 GN=ITGB3 PE=1 SV=2	0	38.543	9	6	25	6	788	87	5.24	70.17	6	0	39603.3	3.25572e+06	1.50765e+06	1.14247e+07	1.41698e+06	287404	536140	1.05806e+06	238254	476944	1	1	1	1	1	1	1	1	1	1
P19827	Inter-alpha-trypsin inhibitor heavy chain H1 OS=Homo sapiens OX=9606 GN=ITIH1 PE=1 SV=3	0	130.849	17	12	624	12	911	101.3	6.79	2113.82	12	0	6.24782e+08	3.1887e+08	2.83561e+08	3.21019e+08	5.42855e+08	5.36235e+08	5.20817e+08	5.54025e+08	5.16368e+08	5.92639e+08	1	1	1	1	1	1	1	1	1	1
P19823	Inter-alpha-trypsin inhibitor heavy chain H2 OS=Homo sapiens OX=9606 GN=ITIH2 PE=1 SV=2	0	154.403	23	20	1841	20	946	106.4	6.86	4807.43	20	0	9.46808e+08	8.16628e+08	7.91935e+08	8.55722e+08	7.7079e+08	6.32409e+08	6.44717e+08	8.33945e+08	5.3699e+08	6.03486e+08	1	1	1	1	1	1	1	1	1	1
Q06033	Inter-alpha-trypsin inhibitor heavy chain H3 OS=Homo sapiens OX=9606 GN=ITIH3 PE=1 SV=2	0	84.249	10	8	241	8	890	99.8	5.74	727.98	8	0	4.86042e+07	3.96227e+07	3.37831e+07	3.78484e+07	3.35165e+07	3.07872e+07	4.03548e+07	5.38068e+07	3.58013e+07	5.34739e+07	1	1	1	1	1	1	1	1	1	1
Q14624	Inter-alpha-trypsin inhibitor heavy chain H4 OS=Homo sapiens OX=9606 GN=ITIH4 PE=1 SV=4	0	150.241	20	16	1334	16	930	103.3	6.98	3573.49	16	0	5.84758e+08	4.8178e+08	4.4512e+08	3.42487e+08	4.77783e+08	3.51406e+08	3.63927e+08	4.69377e+08	3.2743e+08	4.35074e+08	1	1	1	1	1	1	1	1	1	1
Q9NPH3	Interleukin-1 receptor accessory protein OS=Homo sapiens OX=9606 GN=IL1RAP PE=1 SV=2	0.005	4.511	2	1	13	1	570	65.4	8.12	28.13	1	0	1.16875e+06	582117	327449		426322	428764	413216	748369		768293	1	1	1	0	1	1	1	1	0	1
P29622	Kallistatin OS=Homo sapiens OX=9606 GN=SERPINA4 PE=1 SV=3	0	27.658	15	7	187	7	427	48.5	7.75	446.01	7	0	1.84628e+07	1.87664e+07	1.76605e+07	1.34768e+07	2.129e+07	2.61739e+07	2.73171e+07	1.56755e+07	1.82541e+07	1.48581e+07	1	1	1	1	1	1	1	1	1	1
P13645	Keratin, type I cytoskeletal 10 OS=Homo sapiens OX=9606 GN=KRT10 PE=1 SV=6	0	50.18	19	11	216	8	584	58.8	5.21	487.95	11	3	7.47173e+07	1.06537e+07	6.88453e+06	2.34382e+07	1.31567e+07	2.62014e+07	3.80537e+07	1.90767e+07	8.78288e+07	2.40211e+07	1	1	1	1	1	1	1	1	1	1
P02533	Keratin, type I cytoskeletal 14 OS=Homo sapiens OX=9606 GN=KRT14 PE=1 SV=4	0	21.466	9	5	156	1	472	51.5	5.16	334.44	5	1	903080	311335			766903	1.11659e+06	450769	1.01963e+06	1.47692e+06	625505	1	1	0	0	1	1	1	1	1	1
P08779	Keratin, type I cytoskeletal 16 OS=Homo sapiens OX=9606 GN=KRT16 PE=1 SV=4	0	21.715	10	5	151	1	473	51.2	5.05	325.11	5	0					288365	91359.4		312049			0	0	0	0	1	1	0	1	0	0
P05783	Keratin, type I cytoskeletal 18 OS=Homo sapiens OX=9606 GN=KRT18 PE=1 SV=2	0.005	4.381	6	2	53	1	430	48	5.45	96.46	2	0	1.82723e+06			43255.9	1.0793e+06	2.34103e+06	2.64632e+06	1.09685e+06	1.60588e+06	2.89939e+06	1	0	0	1	1	1	1	1	1	1
P35527	Keratin, type I cytoskeletal 9 OS=Homo sapiens OX=9606 GN=KRT9 PE=1 SV=3	0	75.604	23	14	298	13	623	62	5.24	776.27	14	1	9.71947e+07	3.08846e+07	1.45079e+07	1.23776e+07	2.8636e+07	8.09847e+07	2.75906e+07	5.0504e+07	1.58103e+08	4.13942e+07	1	1	1	1	1	1	1	1	1	1
P04264	Keratin, type II cytoskeletal 1 OS=Homo sapiens OX=9606 GN=KRT1 PE=1 SV=6	0	70.355	22	14	352	11	644	66	8.12	877.7	14	3	1.09937e+08	2.54444e+07	1.84751e+07	1.70286e+07	2.87771e+07	5.58563e+07	4.07724e+07	4.92323e+07	1.65143e+08	4.66118e+07	1	1	1	1	1	1	1	1	1	1
P35908	Keratin, type II cytoskeletal 2 epidermal OS=Homo sapiens OX=9606 GN=KRT2 PE=1 SV=2	0	50.024	16	11	209	6	639	65.4	8	556.09	11	2	2.23268e+07	3.22917e+06	2.32105e+06	3.0199e+06	4.99175e+06	9.39857e+06	2.10096e+07	5.92775e+06	2.92508e+07	7.69738e+06	1	1	1	1	1	1	1	1	1	1
P13647	Keratin, type II cytoskeletal 5 OS=Homo sapiens OX=9606 GN=KRT5 PE=1 SV=3	0	15.963	7	5	65	1	590	62.3	7.74	140.46	5	0	163898		13228.2	21063.6	128753	74787.4	49935.3	160163	423929	121444	1	0	1	1	1	1	1	1	1	1
P04259	Keratin, type II cytoskeletal 6B OS=Homo sapiens OX=9606 GN=KRT6B PE=1 SV=5	0	19.699	9	6	67	2	564	60	8	145.34	6	1	153044	140593			536446	2.72539e+06	284830	1.1581e+06	25020.3	186347	1	1	0	0	1	1	1	1	1	1
P01042	Kininogen-1 OS=Homo sapiens OX=9606 GN=KNG1 PE=1 SV=2	0	129.424	28	15	1608	15	644	71.9	6.81	4671.25	15	0	4.84483e+08	3.81619e+08	3.87652e+08	3.23849e+08	3.12397e+08	3.67581e+08	3.83819e+08	3.68704e+08	3.73573e+08	3.4117e+08	1	1	1	1	1	1	1	1	1	1
P02750	Leucine-rich alpha-2-glycoprotein OS=Homo sapiens OX=9606 GN=LRG1 PE=1 SV=2	0	22.959	11	4	246	4	347	38.2	6.95	644.33	4	0	3.51428e+07	5.44522e+07	2.20801e+07	3.58933e+07	2.50692e+07	2.49367e+07	2.75159e+07	4.28757e+07	2.00589e+07	5.07817e+07	1	1	1	1	1	1	1	1	1	1
P48059	LIM and senescent cell antigen-like-containing domain protein 1 OS=Homo sapiens OX=9606 GN=LIMS1 PE=1 SV=4	0	6.21	4	1	2	1	325	37.2	8.05	5.45	1	0				1.79608e+06							0	0	0	1	0	0	0	0	0	0
P18428	Lipopolysaccharide-binding protein OS=Homo sapiens OX=9606 GN=LBP PE=1 SV=3	0	10.697	5	2	23	2	481	53.4	6.7	53.23	2	0	601684			230761	311979	882731	940956	1.2013e+06	1.70392e+06	2.88184e+06	1	0	0	1	1	1	1	1	1	1
P00338	L-lactate dehydrogenase A chain OS=Homo sapiens OX=9606 GN=LDHA PE=1 SV=2	0	9.893	7	2	3	1	332	36.7	8.27	8.59	2	0		125886	130043	401620		154728	94110.8	109189		93288.1	0	1	1	1	0	1	1	1	0	1
P07195	L-lactate dehydrogenase B chain OS=Homo sapiens OX=9606 GN=LDHB PE=1 SV=2	0	8.306	6	2	3	1	334	36.6	6.05	7.12	2	1		1.20529e+06	757192	3.31278e+06	467666	388506	872795	504807		478661	0	0	0	1	0	1	1	0	0	0
P36776	Lon protease homolog, mitochondrial OS=Homo sapiens OX=9606 GN=LONP1 PE=1 SV=2	0	17.812	4	1	3	1	959	106.4	6.39	20.8	1	0		153437				147306		148818	31052.9		0	1	0	0	0	1	0	1	1	0
P14151	L-selectin OS=Homo sapiens OX=9606 GN=SELL PE=1 SV=2	0.006	3.156	2	1	17	1	372	42.2	6.6	30.81	1	0	778389	983995	490263	728076	1.98378e+06	1.05471e+06	1.41531e+06	1.05495e+06	1.36967e+06	1.24283e+06	1	1	1	1	1	1	1	1	1	1
P51884	Lumican OS=Homo sapiens OX=9606 GN=LUM PE=1 SV=2	0	33.457	20	7	303	7	338	38.4	6.61	718.59	7	0	3.41403e+07	4.85907e+07	4.02869e+07	3.93323e+07	3.47707e+07	5.83456e+07	4.78619e+07	5.01406e+07	6.02995e+07	3.62964e+07	1	1	1	1	1	1	1	1	1	1
P61626	Lysozyme C OS=Homo sapiens OX=9606 GN=LYZ PE=1 SV=1	0.005	3.902	9	2	4	2	148	16.5	9.16	3.52	2	0	718892	648004	709985	1.10279e+06	831998	1.56174e+06	785150	1.03927e+06	1.02336e+06	949471	1	1	1	1	1	1	1	1	1	1
P40926	Malate dehydrogenase, mitochondrial OS=Homo sapiens OX=9606 GN=MDH2 PE=1 SV=3	0.008	2.828	3	1	2	1	338	35.5	8.68	1.81	1	0	198652	361659	282375	239131	155861	302151	212256	311733	259842	284484	1	1	1	1	1	1	1	1	1	1
P48740	Mannan-binding lectin serine protease 1 OS=Homo sapiens OX=9606 GN=MASP1 PE=1 SV=3	0	13.56	4	2	4	2	699	79.2	5.49	13.74	2	0	457677	348046	582073	955415	364336	602708	357994	612678	502672	460227	1	1	1	1	1	1	1	1	1	1
O00187	Mannan-binding lectin serine protease 2 OS=Homo sapiens OX=9606 GN=MASP2 PE=1 SV=4	0	11.576	3	2	10	2	686	75.7	5.63	21.45	2	0	1.14255e+06	926357	855765	1.12226e+06	565142	923632	612634	583270	599774	473839	1	1	1	1	1	1	1	1	1	1
P11226	Mannose-binding protein C OS=Homo sapiens OX=9606 GN=MBL2 PE=1 SV=2	0	14.495	13	3	33	3	248	26.1	5.49	105.8	3	0	1.07464e+06	3.17567e+06	5.12489e+06	4.64436e+06	2.17876e+06	5.82872e+06	4.32868e+06	8.44901e+06	1.57857e+06	924672	1	1	1	1	1	1	1	1	1	1
Q9NR99	Matrix-remodeling-associated protein 5 OS=Homo sapiens OX=9606 GN=MXRA5 PE=1 SV=3	0.008	2.795	0	1	86	1	2828	312	8.32	147.41	1	0	4.23249e+07	3.11117e+07	3.06386e+07	2.61698e+07	3.40651e+07	2.76942e+07	2.36735e+07	2.91047e+07	4.33436e+07	3.93794e+07	1	1	1	1	1	1	1	1	1	1
P08571	Monocyte differentiation antigen CD14 OS=Homo sapiens OX=9606 GN=CD14 PE=1 SV=2	0	5.511	4	2	16	2	375	40.1	6.23	34.34	2	0	3.28222e+06	1.96e+06	1.59749e+06	3.94417e+06	2.89374e+06	2.82018e+06	2.31996e+06	2.31514e+06	3.00191e+06	3.44808e+06	1	1	1	1	1	1	1	1	1	1
Q13201	Multimerin-1 OS=Homo sapiens OX=9606 GN=MMRN1 PE=1 SV=3	0	7.002	1	1	1	1	1228	138	7.93	3.12	1	0				684604							0	0	0	1	0	0	0	0	0	0
P08590	Myosin light chain 3 OS=Homo sapiens OX=9606 GN=MYL3 PE=1 SV=3	0.003	4.727	6	1	1	1	195	21.9	5.1	3.04	1	0		456162		2.01591e+06				376384			0	1	0	1	0	0	0	1	0	0
P60660	Myosin light polypeptide 6 OS=Homo sapiens OX=9606 GN=MYL6 PE=1 SV=2	0	6.462	9	1	5	1	151	16.9	4.65	15.6	1	0		2.24998e+06	1.3698e+06	5.68881e+06	717065		408969	943514	298284	411566	0	1	1	1	1	0	1	1	1	1
P24844	Myosin regulatory light polypeptide 9 OS=Homo sapiens OX=9606 GN=MYL9 PE=1 SV=4	0.007	3.441	6	1	2	1	172	19.8	4.92	5.12	1	0	240350			1.02492e+06							1	0	0	1	0	0	0	0	0	0
P35579	Myosin-9 OS=Homo sapiens OX=9606 GN=MYH9 PE=1 SV=4	0	94.912	9	20	59	20	1960	226.4	5.6	141.23	20	0	3.76191e+06	1.20799e+07	5.88125e+06	5.84024e+07	3.41922e+06	673158	2.23493e+06	6.33247e+06	1.48918e+06	2.17798e+06	1	1	1	1	1	1	1	1	1	1
Q96PD5	N-acetylmuramoyl-L-alanine amidase OS=Homo sapiens OX=9606 GN=PGLYRP2 PE=1 SV=1	0	60.867	15	6	263	6	576	62.2	7.55	774.53	6	0	4.07729e+07	3.49182e+07	3.43521e+07	3.05774e+07	3.27139e+07	2.92021e+07	2.84338e+07	3.14277e+07	3.25512e+07	2.96189e+07	1	1	1	1	1	1	1	1	1	1
P49321	Nuclear autoantigenic sperm protein OS=Homo sapiens OX=9606 GN=NASP PE=1 SV=2	0	49.753	8	2	35	2	788	85.2	4.3	245.67	2	0	138770	2.16989e+06	160492	195399	113866	870348	253615	1.02739e+06	571401	103617	1	1	1	1	1	1	1	1	1	1
P06748	Nucleophosmin OS=Homo sapiens OX=9606 GN=NPM1 PE=1 SV=2	0	19.11	12	1	4	1	294	32.6	4.78	34.07	1	0		882815									0	1	0	0	0	0	0	0	0	0
O00151	PDZ and LIM domain protein 1 OS=Homo sapiens OX=9606 GN=PDLIM1 PE=1 SV=4	0.007	3.527	3	1	1	1	329	36	7.02	1.92	1	0		605860		515322	186499						0	1	0	1	1	0	0	0	0	0
P62937	Peptidyl-prolyl cis-trans isomerase A OS=Homo sapiens OX=9606 GN=PPIA PE=1 SV=2	0	12.305	15	2	3	2	165	18	7.81	7.88	2	0		268555		575699				218391			0	1	0	1	0	0	0	1	0	0
P32119	Peroxiredoxin-2 OS=Homo sapiens OX=9606 GN=PRDX2 PE=1 SV=5	0	27.187	31	5	31	5	198	21.9	5.97	66.41	5	0	4.02274e+06	4.65795e+06	7.59066e+06	4.69029e+06	3.10908e+06	3.77574e+06	2.53019e+07	4.24355e+06	3.8579e+06	2.78758e+06	1	1	1	1	1	1	1	1	1	1
P30041	Peroxiredoxin-6 OS=Homo sapiens OX=9606 GN=PRDX6 PE=1 SV=3	0.005	3.778	4	1	1	1	224	25	6.38	2.44	1	0				507810							0	0	0	1	0	0	0	0	0	0
P04180	Phosphatidylcholine-sterol acyltransferase OS=Homo sapiens OX=9606 GN=LCAT PE=1 SV=1	0	20.459	11	4	53	4	440	49.5	6.11	138.84	4	0	3.23193e+06	2.89081e+06	2.86189e+06	1.53403e+06	2.9139e+06	2.90372e+06	3.55884e+06	2.87943e+06	3.01191e+06	3.24406e+06	1	1	1	1	1	1	1	1	1	1
P80108	Phosphatidylinositol-glycan-specific phospholipase D OS=Homo sapiens OX=9606 GN=GPLD1 PE=1 SV=3	0	44.599	12	10	78	10	840	92.3	6.37	190.71	10	0	9.99805e+06	1.13996e+07	9.71592e+06	1.39621e+07	8.78347e+06	6.49652e+06	6.49237e+06	7.61352e+06	1.14026e+07	8.69823e+06	1	1	1	1	1	1	1	1	1	1
P55058	Phospholipid transfer protein OS=Homo sapiens OX=9606 GN=PLTP PE=1 SV=1	0.006	2.944	2	1	8	1	493	54.7	7.01	13.45	1	0	1.41362e+06	1.05025e+06	1.06007e+06	236674	1.15452e+06	1.50758e+06	1.40181e+06	894008	1.14882e+06	1.08563e+06	1	1	1	1	1	1	1	1	1	1
P36955	Pigment epithelium-derived factor OS=Homo sapiens OX=9606 GN=SERPINF1 PE=1 SV=4	0	66.192	27	10	333	10	418	46.3	6.38	889.22	10	0	5.27109e+07	4.54869e+07	4.91532e+07	5.75844e+07	4.14212e+07	6.02049e+07	5.11768e+07	5.89575e+07	6.07131e+07	5.33568e+07	1	1	1	1	1	1	1	1	1	1
P03952	Plasma kallikrein OS=Homo sapiens OX=9606 GN=KLKB1 PE=1 SV=1	0	76.192	25	15	348	15	638	71.3	8.22	836	15	0	1.18077e+08	8.70823e+07	8.84293e+07	9.4055e+07	6.5322e+07	7.54425e+07	8.34696e+07	7.51216e+07	5.9313e+07	8.47709e+07	1	1	1	1	1	1	1	1	1	1
P05155	Plasma protease C1 inhibitor OS=Homo sapiens OX=9606 GN=SERPING1 PE=1 SV=2	0	121.002	26	12	1230	12	500	55.1	6.55	3386.32	12	0	3.8459e+08	3.30031e+08	2.45943e+08	2.60476e+08	2.59592e+08	2.9802e+08	2.68178e+08	3.0667e+08	2.44766e+08	3.12753e+08	1	1	1	1	1	1	1	1	1	1
P05154	Plasma serine protease inhibitor OS=Homo sapiens OX=9606 GN=SERPINA5 PE=1 SV=3	0	14.109	6	3	49	3	406	45.6	9.26	135.28	3	0	4.19499e+06	2.19722e+06	2.0487e+06	5.69024e+06	4.61982e+06	5.67506e+06	3.80775e+06	3.4736e+06	4.6955e+06	5.2097e+06	1	1	1	1	1	1	1	1	1	1
P00747	Plasminogen OS=Homo sapiens OX=9606 GN=PLG PE=1 SV=2	0	195.115	35	24	1490	24	810	90.5	7.24	4105.27	24	0	1.21454e+09	1.00318e+09	1.05805e+09	1.32632e+09	1.0957e+09	7.58421e+08	8.52352e+08	1.00778e+09	9.25394e+08	1.06189e+09	1	1	1	1	1	1	1	1	1	1
P02775	Platelet basic protein OS=Homo sapiens OX=9606 GN=PPBP PE=1 SV=3	0	8.327	15	2	40	2	128	13.9	8.79	83.79	2	0	497506	1.87684e+07	1.54915e+07	6.02461e+07	9.69293e+06	2.51456e+06	5.37511e+06	1.48412e+07	3.25001e+06	3.74434e+06	1	1	1	1	1	1	1	1	1	1
P10720	Platelet factor 4 variant OS=Homo sapiens OX=9606 GN=PF4V1 PE=1 SV=1	0.007	3.346	9	1	17	1	104	11.5	9.1	52.46	1	0		2.03566e+06	1.9493e+06	1.90849e+07	1.28298e+06	384780	660157	2.42587e+06	535132	520152	0	1	1	1	1	1	1	1	1	1
P16671	Platelet glycoprotein 4 OS=Homo sapiens OX=9606 GN=CD36 PE=1 SV=2	0.008	2.506	2	1	1	1	472	53	7.96	2.33	1	0	98998.6	265783	597400	1.07715e+06	229319	254184	362710	258675	593189	1.23087e+06	1	1	1	1	1	1	1	1	1	1
P07359	Platelet glycoprotein Ib alpha chain OS=Homo sapiens OX=9606 GN=GP1BA PE=1 SV=2	0	11.707	5	3	8	3	652	71.5	6.29	9.9	3	0	595060	674459	556549		788292	641010	664470	840612	416780	1.25166e+06	1	1	1	0	1	1	1	1	1	1
P08567	Pleckstrin OS=Homo sapiens OX=9606 GN=PLEK PE=1 SV=3	0	5.551	4	1	2	1	350	40.1	8.28	5.4	1	0		1.08709e+06	825979	2.41585e+06	499380			266787			0	1	1	1	1	0	0	1	0	0
Q6UX71	Plexin domain-containing protein 2 OS=Homo sapiens OX=9606 GN=PLXDC2 PE=1 SV=1	0	6.325	2	1	5	1	529	59.5	6.46	16.61	1	0	201428	303376	330295		329667	112426	141844	317197	242572	225686	1	1	1	0	1	1	1	1	1	1
P26599	Polypyrimidine tract-binding protein 1 OS=Homo sapiens OX=9606 GN=PTBP1 PE=1 SV=2	0	13.523	5	1	18	1	557	59.6	9.16	95.91	1	0	4302.79	927043		44716	8788.47	475906	38572.5	571525	312350		1	1	0	1	1	1	1	1	1	0
P20742	Pregnancy zone protein OS=Homo sapiens OX=9606 GN=PZP PE=1 SV=4	0	54.387	5	7	1571	1	1482	163.8	6.38	3819.31	7	0	2.24707e+06	964956	1.02337e+06		347146	675823		637401		529352	1	1	1	0	1	1	0	1	0	1
Q9HCS7	Pre-mRNA-splicing factor SYF1 OS=Homo sapiens OX=9606 GN=XAB2 PE=1 SV=2	0.014	2.218	1	1	6	1	855	99.9	6.23	3.66	1	0	7.71886e+06	1.71641e+07	7.03513e+06	3.62806e+06	5.12149e+06	9.70732e+06	6.78989e+06	5.65883e+06	5.43473e+06	6.02885e+06	1	1	1	1	1	1	1	1	1	1
Q9UHG3	Prenylcysteine oxidase 1 OS=Homo sapiens OX=9606 GN=PCYOX1 PE=1 SV=3	0	8.242	3	1	18	1	505	56.6	6.18	71.94	1	0	592529	551840	346390	111269	437779	309934	327039	545902	608158	210863	1	1	1	1	1	1	1	1	1	1
A0A0C4DH35	Probable non-functional immunoglobulin heavy variable 3-35 OS=Homo sapiens OX=9606 GN=IGHV3-35 PE=1 SV=1	0	6.068	9	1	91	1	117	12.8	7.88	274.75	1	0	8.87201e+06	1.03255e+07	1.37598e+07	1.6207e+06	1.06497e+07	1.80353e+07	2.35695e+07	9.2521e+06	9.22997e+06	8.22266e+06	1	1	1	1	1	1	1	1	1	1
A0A075B6R9	Probable non-functional immunoglobulin kappa variable 2D-24 OS=Homo sapiens OX=9606 GN=IGKV2D-24 PE=1 SV=1	0	9.894	17	2	137	1	120	13.1	8.87	400.02	2	0	1.863e+07	1.35625e+07	1.43008e+07	1.75335e+06	1.34219e+07	1.42978e+07	3.09177e+07	1.06358e+07	2.12324e+07	8.32443e+06	1	1	1	1	1	1	1	1	1	1
Q15113	Procollagen C-endopeptidase enhancer 1 OS=Homo sapiens OX=9606 GN=PCOLCE PE=1 SV=2	0	10.773	5	2	5	2	449	47.9	7.43	12.84	2	0	673233	152684	123196	520303	226830	436217	376462	224816	123048	598838	1	1	1	1	1	1	1	1	1	1
P07737	Profilin-1 OS=Homo sapiens OX=9606 GN=PFN1 PE=1 SV=2	0.005	4.374	7	1	2	1	140	15	8.27	7.13	1	0	5.84109e+07	9.44945e+07	6.30752e+07	4.74191e+07	5.81783e+07	4.47753e+07	4.19279e+07	7.08893e+07	5.93738e+07	68980112	1	1	1	1	1	1	1	1	1	1
P27918	Properdin OS=Homo sapiens OX=9606 GN=CFP PE=1 SV=2	0	6.248	3	1	2	1	469	51.2	7.9	5.96	1	0	47364.1	77057.9		1.30635e+06				64968.2		109467	1	1	0	1	0	0	0	1	0	1
P41222	Prostaglandin-H2 D-isomerase OS=Homo sapiens OX=9606 GN=PTGDS PE=1 SV=1	0	9.177	9	1	1	1	190	21	7.8	4.31	1	0	50643.6				21570.6	177622	80593.7	63043.2	18279.9	392775	1	0	0	0	1	1	1	1	1	1
P02760	Protein AMBP OS=Homo sapiens OX=9606 GN=AMBP PE=1 SV=1	0	50.116	25	7	519	7	352	39	6.25	1458.55	7	0	1.09442e+08	7.69332e+07	7.83197e+07	8.40725e+07	6.84771e+07	1.17302e+08	1.01727e+08	1.05665e+08	8.78783e+07	1.17499e+08	1	1	1	1	1	1	1	1	1	1
P30101	Protein disulfide-isomerase A3 OS=Homo sapiens OX=9606 GN=PDIA3 PE=1 SV=4	0	8.299	5	2	4	2	505	56.7	6.35	10	2	0	512437	1.01881e+06	1.05711e+06	2.7206e+06	774268	620340	726260	1.0843e+06	834985	848178	1	1	1	1	1	1	1	1	1	1
P26447	Protein S100-A4 OS=Homo sapiens OX=9606 GN=S100A4 PE=1 SV=1	0.02	2.15	8	1	1	1	101	11.7	6.11	0	1	0	35151.6	99861.1		533293	60390.5	36133.4	309467	65253.7	41674.1	44579.4	1	1	0	1	1	1	1	1	1	1
P06703	Protein S100-A6 OS=Homo sapiens OX=9606 GN=S100A6 PE=1 SV=1	0.01	2.375	8	1	2	1	90	10.2	5.48	3.56	1	0	21661.2	62804.3	21280.2		57836.6	40263.5	671444	104738	35075.1	59412.5	1	1	1	0	1	1	1	1	1	1
Q9UK55	Protein Z-dependent protease inhibitor OS=Homo sapiens OX=9606 GN=SERPINA10 PE=1 SV=1	0	9.674	5	2	17	2	444	50.7	8.27	44.8	2	0	1.0827e+06	347739	283680	2.15356e+06	1.25853e+06	1.15075e+06	1.27188e+06	1.20712e+06	1.02578e+06	1868323	1	1	1	1	1	1	1	1	1	1
P00734	Prothrombin OS=Homo sapiens OX=9606 GN=F2 PE=1 SV=2	0	191.149	37	17	774	17	622	70	5.9	2746.47	17	0	1.27046e+08	1.06578e+08	1.53926e+08	7.66117e+07	1.34782e+08	1.35467e+08	1.17196e+08	1.37758e+08	1.17163e+08	1.43404e+08	1	1	1	1	1	1	1	1	1	1
P14618	Pyruvate kinase PKM OS=Homo sapiens OX=9606 GN=PKM PE=1 SV=4	0	9.513	5	2	3	2	531	57.9	7.84	9.96	2	0		18456.9	9174.4	1.96167e+06							0	1	1	1	0	0	0	0	0	0
P61224	Ras-related protein Rap-1b OS=Homo sapiens OX=9606 GN=RAP1B PE=1 SV=1	0	12.298	15	3	8	3	184	20.8	5.78	20.03	3	0	26071.8	246494	134797	1.09728e+07	330715	147586	114576	468321	177616	568664	1	1	1	1	1	1	1	1	1	1
P02753	Retinol-binding protein 4 OS=Homo sapiens OX=9606 GN=RBP4 PE=1 SV=3	0	28.522	21	5	305	5	201	23	6.07	805.88	5	0	1.8189e+08	1.28755e+08	1.21759e+08	2.18779e+08	1.26149e+08	1.09249e+08	1.05911e+08	1.01125e+08	1.34283e+08	1.2765e+08	1	1	1	1	1	1	1	1	1	1
P52566	Rho GDP-dissociation inhibitor 2 OS=Homo sapiens OX=9606 GN=ARHGDIB PE=1 SV=3	0.007	3.401	6	1	3	1	201	23	5.21	4.41	1	0		298209	345041	425562	146699			96024.2			0	1	1	1	1	0	0	1	0	0
P17081	Rho-related GTP-binding protein RhoQ OS=Homo sapiens OX=9606 GN=RHOQ PE=1 SV=2	0	4.887	5	1	2	1	205	22.6	6.32	5.49	1	0		764976	548625	2.63109e+06	323741		479261	595690			0	1	1	1	1	0	1	1	0	0
Q9NZV5	Selenoprotein N OS=Homo sapiens OX=9606 GN=SELENON PE=1 SV=5	0.008	2.607	1	1	17	1	590	65.8	5.48	32.92	1	0	7.94082e+06	1.02315e+07	9.03152e+06	1.53506e+06	1.07828e+07	1.22637e+07	9.62301e+06	1.07245e+07	1.12559e+07	6.5626e+06	1	1	1	1	1	1	1	1	1	1
P49908	Selenoprotein P OS=Homo sapiens OX=9606 GN=SELENOP PE=1 SV=3	0	22.928	10	4	65	4	381	43.2	7.87	173.74	4	0	2.22003e+07	1.88875e+07	1.76709e+07	2.16475e+07	1.89676e+07	1.50552e+07	2.08196e+07	2.08375e+07	1.71368e+07	1.554e+07	1	1	1	1	1	1	1	1	1	1
Q9NUV7	Serine palmitoyltransferase 3 OS=Homo sapiens OX=9606 GN=SPTLC3 PE=1 SV=3	0.02	2.162	1	1	21	1	552	62	8.78	31.41	1	0	1.03781e+09	1.16155e+09	1.05724e+09	9.75734e+08	7.17753e+08	7.54767e+08	6.7054e+08	8.78156e+08	7.40521e+08	668152741	1	1	1	1	1	1	1	1	1	1
P07477	Serine protease 1 OS=Homo sapiens OX=9606 GN=PRSS1 PE=1 SV=1	0.007	3.448	8	1	6	1	247	26.5	6.51	13.99	1	0					683175	8.25137e+06	5.99339e+06	4.06558e+06		12541012	0	0	0	0	1	1	1	1	0	1
P02787	Serotransferrin OS=Homo sapiens OX=9606 GN=TF PE=1 SV=4	0	376.41	53	34	10463	34	698	77	7.12	32861.2	34	0	9.54781e+09	8.38937e+09	7.94052e+09	7.66737e+09	7.96978e+09	9.4975e+09	8.4371e+09	9.18538e+09	8.46426e+09	9.79302e+09	1	1	1	1	1	1	1	1	1	1
P35542	Serum amyloid A-4 protein OS=Homo sapiens OX=9606 GN=SAA4 PE=1 SV=2	0	13.14	15	2	142	2	130	14.7	9.07	355.43	2	0	9.74424e+07	8.97101e+07	1.21352e+08	1.05684e+08	9.20964e+07	1.19921e+08	6.37135e+07	1.07712e+08	1.08617e+08	6.09916e+07	1	1	1	1	1	1	1	1	1	1
P02743	Serum amyloid P-component OS=Homo sapiens OX=9606 GN=APCS PE=1 SV=2	0	27.997	26	6	505	6	223	25.4	6.54	1325.13	6	0	2.44009e+08	1.9563e+08	2.06176e+08	1.31735e+08	1.78069e+08	1.60655e+08	1.6385e+08	2.0501e+08	1.7822e+08	1.31845e+08	1	1	1	1	1	1	1	1	1	1
P27169	Serum paraoxonase/arylesterase 1 OS=Homo sapiens OX=9606 GN=PON1 PE=1 SV=3	0	49.006	21	7	348	5	355	39.7	5.22	949.36	7	2	1.64718e+08	1.43678e+08	1.32304e+08	9.19352e+07	9.00269e+07	1.30427e+08	1.33237e+08	1.47646e+08	1.07103e+08	1.05668e+08	1	1	1	1	1	1	1	1	1	1
Q15166	Serum paraoxonase/lactonase 3 OS=Homo sapiens OX=9606 GN=PON3 PE=1 SV=3	0	11.441	7	3	73	1	354	39.6	5.41	143.1	3	0	227460	393478	164766	300742		330645	322028	303825	243590	420255	1	1	1	1	1	1	1	1	1	1
P04278	Sex hormone-binding globulin OS=Homo sapiens OX=9606 GN=SHBG PE=1 SV=2	0	15.107	9	3	11	3	402	43.8	6.71	27.1	3	0	25383.3	1.81232e+06	1.3102e+06	1.96402e+06	1.86003e+06	1.25505e+06	1.28222e+06	1.96913e+06	1.59367e+06	1.87553e+06	1	1	1	1	1	1	1	1	1	1
A6NMB1	Sialic acid-binding Ig-like lectin 16 OS=Homo sapiens OX=9606 GN=SIGLEC16 PE=2 SV=3	0.022	2.111	1	1	69	1	481	53	9.03	26	1	0	218521	317363	162016	288530	344209	227657	181043	211319	283056	287134	1	1	1	1	1	1	1	1	1	1
P09486	SPARC OS=Homo sapiens OX=9606 GN=SPARC PE=1 SV=1	0.007	3.368	3	1	1	1	303	34.6	4.84	2.35	1	0	51585.1	29318.7	11217.4	1.24387e+06	113865	79010.3	56855.2	120932	126147		1	1	1	1	1	1	1	1	1	0
Q13586	Stromal interaction molecule 1 OS=Homo sapiens OX=9606 GN=STIM1 PE=1 SV=3	0.008	2.704	1	1	1	1	685	77.4	6.67	1.85	1	0	6.89918e+06	5.79369e+06	1.74077e+06	6.58928e+06	5.78872e+06	4.13973e+06	3.65795e+06	4.88259e+06	6.10233e+06	5.7733e+06	1	1	1	1	1	1	1	1	1	1
O00391	Sulfhydryl oxidase 1 OS=Homo sapiens OX=9606 GN=QSOX1 PE=1 SV=3	0.007	3.434	1	1	1	1	747	82.5	8.92	2.43	1	0	1.5039e+06	2.05854e+06	1.56364e+06	1.81059e+06	1.24649e+06	1.59583e+06	1.61036e+06	1.73144e+06	1.80871e+06	1.40157e+06	1	1	1	1	1	1	1	1	1	1
Q9Y490	Talin-1 OS=Homo sapiens OX=9606 GN=TLN1 PE=1 SV=3	0	85.371	8	20	71	20	2541	269.6	6.07	171.03	20	0	5.8996e+06	2.74826e+07	2.22854e+07	1.00664e+08	1.37168e+07	5.46166e+06	7.03649e+06	1.42757e+07	6.37944e+06	6.19944e+06	1	1	1	1	1	1	1	1	1	1
Q99832	T-complex protein 1 subunit eta OS=Homo sapiens OX=9606 GN=CCT7 PE=1 SV=2	0	11.884	4	1	6	1	543	59.3	7.65	33.79	1	0		297455		15160.8	3694.77	334489	11716.2	204956	166805		0	1	0	1	1	1	1	1	1	0
P50990	T-complex protein 1 subunit theta OS=Homo sapiens OX=9606 GN=CCT8 PE=1 SV=4	0	8.157	5	1	5	1	548	59.6	5.6	16.46	1	0		276068				283289			208520		0	1	0	0	0	1	0	0	1	0
P40227	T-complex protein 1 subunit zeta OS=Homo sapiens OX=9606 GN=CCT6A PE=1 SV=3	0	14.059	4	1	2	1	531	58	6.68	13.64	1	0		175826		20094.9	6746.01	135671		143244	105911	2029.57	0	1	0	1	1	1	0	1	1	1
P05452	Tetranectin OS=Homo sapiens OX=9606 GN=CLEC3B PE=1 SV=3	0	36.797	36	6	174	6	202	22.5	5.67	570.4	6	0	2.0569e+07	2.32577e+07	1.81203e+07	2.14273e+07	1.52544e+07	2.00799e+07	2.0438e+07	2.35455e+07	2.14231e+07	2.19954e+07	1	1	1	1	1	1	1	1	1	1
P07996	Thrombospondin-1 OS=Homo sapiens OX=9606 GN=THBS1 PE=1 SV=2	0	86.849	14	14	73	14	1170	129.3	4.94	202.63	14	0	638355	1.32213e+07	9.39724e+06	5.19654e+07	5.21077e+06	1.18203e+06	3.85925e+06	1.37242e+07	3.36769e+06	3.28467e+06	1	1	1	1	1	1	1	1	1	1
P35443	Thrombospondin-4 OS=Homo sapiens OX=9606 GN=THBS4 PE=1 SV=2	0.007	3.385	1	1	1	1	961	105.8	4.68	2.53	1	0	1.61835e+06	2.53822e+06	1.95209e+06	2.08947e+06	1.63355e+06	2.17296e+06	1.95116e+06	2.52833e+06	2.13158e+06	1.36281e+06	1	1	1	1	1	1	1	1	1	1
O00142	Thymidine kinase 2, mitochondrial OS=Homo sapiens OX=9606 GN=TK2 PE=1 SV=4	0.023	2.002	3	1	4	1	265	31	8.46	8	1	0	2.21983e+06	3.75641e+06	2.60189e+06	5.88601e+06	1.42454e+06	3.14352e+06	3.04224e+06	2.90382e+06	3.27952e+06	2.47252e+06	1	1	1	1	1	1	1	1	1	1
P05543	Thyroxine-binding globulin OS=Homo sapiens OX=9606 GN=SERPINA7 PE=1 SV=2	0	39.063	17	7	212	7	415	46.3	6.3	470.6	7	0	2.33176e+07	1.94803e+07	2.26443e+07	3.29979e+07	2.11424e+07	2.58739e+07	1.98201e+07	2.30462e+07	2.54252e+07	33158456	1	1	1	1	1	1	1	1	1	1
P02786	Transferrin receptor protein 1 OS=Homo sapiens OX=9606 GN=TFRC PE=1 SV=2	0	6.335	2	1	2	1	760	84.8	6.61	5.34	1	0	30677.7		47115.1			305741	329460			11908.7	1	0	1	0	0	1	1	0	0	1
Q15582	Transforming growth factor-beta-induced protein ig-h3 OS=Homo sapiens OX=9606 GN=TGFBI PE=1 SV=1	0	8.196	4	2	3	2	683	74.6	7.71	8.45	2	0	1.23467e+06	961284	1.06735e+06	1.47451e+06	1.25794e+06	1.31879e+06	1.07303e+06	963223	1.64743e+06	849546	1	1	1	1	1	1	1	1	1	1
P37802	Transgelin-2 OS=Homo sapiens OX=9606 GN=TAGLN2 PE=1 SV=3	0	6.627	10	2	4	2	199	22.4	8.25	9.99	2	0	25926.1	339021	155269	3.00592e+06	104082			126094	40725.4	42563	1	1	1	1	1	0	0	1	1	1
P29401	Transketolase OS=Homo sapiens OX=9606 GN=TKT PE=1 SV=3	0	15.389	4	1	12	1	623	67.8	7.66	68.08	1	0		730446		18153		372676	14207.5	480947	228169		0	1	0	1	0	1	1	1	1	0
Q66K66	Transmembrane protein 198 OS=Homo sapiens OX=9606 GN=TMEM198 PE=1 SV=1	0	5.168	3	1	11401	1	360	39.4	9.92	20650.7	1	0	4.10406e+09	5.3512e+09	4.46232e+09	4.32297e+09	4.29987e+09	3.44179e+09	3.5074e+09	3.95938e+09	4.60297e+09	3.93682e+09	1	1	1	1	1	1	1	1	1	1
P02766	Transthyretin OS=Homo sapiens OX=9606 GN=TTR PE=1 SV=1	0	6.036	9	1	1	1	147	15.9	5.76	3.65	1	0	97988.1					274408	674507	207197	260288	1.15393e+06	1	0	0	0	0	1	1	1	1	1
P09493	Tropomyosin alpha-1 chain OS=Homo sapiens OX=9606 GN=TPM1 PE=1 SV=2	0	7.162	6	2	10	1	284	32.7	4.74	26.85	2	0		3334.71		590007	10498.2	5485.53	10364	19230.4		20157.7	0	1	0	1	1	1	1	1	0	1
P67936	Tropomyosin alpha-4 chain OS=Homo sapiens OX=9606 GN=TPM4 PE=1 SV=3	0	11.873	11	3	19	2	248	28.5	4.69	49.21	3	1	117107	213396	21357.5	1.30499e+07	739971	438309	636003	890054	453030	1.48398e+06	1	1	1	1	1	1	1	1	1	1
Q71U36	Tubulin alpha-1A chain OS=Homo sapiens OX=9606 GN=TUBA1A PE=1 SV=1	0	69.232	34	8	50	3	451	50.1	5.06	256.2	8	5	149967	5.58961e+06	2.71955e+06	1.56521e+07	1.50561e+06	1.77995e+06	932762	3.00153e+06	1.30253e+06	510099	0	1	1	1	1	1	1	1	1	0
P68366	Tubulin alpha-4A chain OS=Homo sapiens OX=9606 GN=TUBA4A PE=1 SV=1	0	37.443	18	6	25	1	448	49.9	5.06	77.01	6	0			273447	1.83595e+06	162131		45957.8	144620			0	0	1	1	1	0	1	1	0	0
P07437	Tubulin beta chain OS=Homo sapiens OX=9606 GN=TUBB PE=1 SV=2	0	24.015	18	3	14	3	444	49.6	4.89	60.5	3	0	36584.9	1.46133e+06	25686.7	119218	1397.03	383109	33497.3	193429	339507	23683.1	1	1	1	1	1	1	1	1	1	1
Q6EMB2	Tubulin polyglutamylase TTLL5 OS=Homo sapiens OX=9606 GN=TTLL5 PE=1 SV=3	0.04	1.766	1	1	1	1	1281	143.5	8.63	1.82	1	0											0	1	1	1	1	1	1	1	1	1
P62987	Ubiquitin-60S ribosomal protein L40 OS=Homo sapiens OX=9606 GN=UBA52 PE=1 SV=2	0.006	2.922	7	1	1	1	128	14.7	9.83	1.63	1	0		519852	413269	1.39289e+06	275958	283156	682929		593925	538414	0	1	1	1	1	1	1	0	1	1
Q14376	UDP-glucose 4-epimerase OS=Homo sapiens OX=9606 GN=GALE PE=1 SV=2	0.034	1.867	2	1	3	1	348	38.3	6.73	6.17	1	0	696100	578487	1.04787e+06	621059	784293	310074	258161	982911	785308	370429	1	1	1	1	1	1	1	1	1	1
P18206	Vinculin OS=Homo sapiens OX=9606 GN=VCL PE=1 SV=4	0	52.458	11	12	25	12	1134	123.7	5.66	63.19	12	0	1.74599e+07	2.81351e+07	1.60073e+07	3.4594e+07	1.02626e+07	1.49704e+07	9.78206e+06	2.16571e+07	1.15203e+07	1.85578e+07	1	1	1	1	1	1	1	1	1	1
P02774	Vitamin D-binding protein OS=Homo sapiens OX=9606 GN=GC PE=1 SV=2	0	123.649	36	17	1882	17	474	52.9	5.45	4717.85	17	0	7.74912e+08	6.73256e+08	6.94303e+08	7.61937e+08	8.11871e+08	5.60099e+08	8.49198e+08	7.10725e+08	5.42206e+08	7.07569e+08	1	1	1	1	1	1	1	1	1	1
P04070	Vitamin K-dependent protein C OS=Homo sapiens OX=9606 GN=PROC PE=1 SV=1	0	6.967	3	1	7	1	461	52	6.28	22.01	1	0	1.10216e+06	1.1219e+06	1.80718e+06		1.15029e+06	1.36158e+06	973652	1.13814e+06	1.21872e+06	904124	1	1	1	0	1	1	1	1	1	1
P07225	Vitamin K-dependent protein S OS=Homo sapiens OX=9606 GN=PROS1 PE=1 SV=1	0	77.496	20	13	404	13	676	75.1	5.67	1064.21	13	0	1.56881e+08	1.28932e+08	1.17052e+08	8.43856e+07	1.14473e+08	9.26042e+07	8.9267e+07	1.19419e+08	9.45458e+07	8.86786e+07	1	1	1	1	1	1	1	1	1	1
P22891	Vitamin K-dependent protein Z OS=Homo sapiens OX=9606 GN=PROZ PE=1 SV=2	0	7.297	5	2	11	2	400	44.7	5.97	26.7	2	0	122504		1.61484e+06	644072	1.18062e+06	863531	906199	1.30292e+06	544005	387858	1	0	1	1	1	1	1	1	1	1
P04004	Vitronectin OS=Homo sapiens OX=9606 GN=VTN PE=1 SV=1	0	77.166	22	9	538	9	478	54.3	5.8	1645.43	9	0	2.60346e+08	1.91613e+08	1.78574e+08	2.25893e+08	1.90489e+08	1.48996e+08	1.35422e+08	1.81339e+08	1.78276e+08	2.10779e+08	1	1	1	1	1	1	1	1	1	1
P04275	von Willebrand factor OS=Homo sapiens OX=9606 GN=VWF PE=1 SV=4	0	106.522	7	16	133	16	2813	309.1	5.48	417.68	16	0	1.32959e+07	2.93843e+07	1.57882e+07	1.81582e+07	1.10946e+07	1.54724e+07	1.00646e+07	3.76769e+07	2.0895e+07	1.51825e+07	1	1	1	1	1	1	1	1	1	1
P25311	Zinc-alpha-2-glycoprotein OS=Homo sapiens OX=9606 GN=AZGP1 PE=1 SV=2	0	101.537	43	12	1009	12	298	34.2	6.05	3031.4	12	0	1.34566e+08	1.39123e+08	1.20838e+08	2.03494e+08	1.43247e+08	1.63288e+08	1.49374e+08	1.38993e+08	1.06831e+08	2.3908e+08	1	1	1	1	1	1	1	1	1	1
Q15942	Zyxin OS=Homo sapiens OX=9606 GN=ZYX PE=1 SV=1	0	18.094	6	3	8	3	572	61.2	6.67	27.12	3	0	308154	2.63546e+06	1.84125e+06	6.66639e+06	1.12652e+06	548059	654044	524038	143222	266929	1	1	1	1	1	1	1	1	1	1
